# Supplementary material for: Improved Innate and Adaptive Immunostimulation by Genetically Modified HIV-1 Protein Expressing NYVAC Vectors
Source: PLoS One. 2011 Feb 15;6(2):e16819. doi: 10.1371/journal.pone.0016819 (PMC3039654; doi:10.1371/journal.pone.0016819)
Supplement: Table S1 — Genes uniquely upregulated in infected cDC after infection with NYVAC-C-KC. (XLS) [file pone.0016819.s003.xls]

## Sheet: Table S1
Table S1. Genes uniquely upregulated in infected cDC after infection with NYVAC-C-KC
IlluminaProbe	SYMBOL	IlluminaProbe	SYMBOL	IlluminaProbe	SYMBOL	IlluminaProbe	SYMBOL	IlluminaProbe	SYMBOL	IlluminaProbe	SYMBOL
6350711	LPP	3190112	SERPINB1	290376	NA	4810220	KIAA0406	7510315	HIGD2A	1780450	ASB6
5550253	MFN2	4760537	NA	6520424	HIST1H3C	1780152	SFMBT1	4200747	ZNF496	1780019	PLEKHH2
6110301	KDELC2	1820440	TLR9	150100	S100A3	2680593	TEX13A	7510386	IL1RN	6060484	MARCKS
6900592	GSTM4	4730215	CCDC123	4860646	FAM20C	6980470	TMPRSS3	1850291	NRG3	1050403	GOSR2
7610050	ABCC5	6510278	PLK3	5490673	NA	1470068	KIAA1429	7200376	CSNK1A1	3190092	LDHA
6620181	MRPL43	4120707	COL4A3BP	1710278	CDC34	2680072	OLFM1	4220086	EID1	610082	SKA2
4060692	SUCLG2	5260138	NSF	650161	DLGAP2	780768	REN	2230156	C15orf52	2120500	SNX6
6180253	CDC42EP2	6840066	NA	1580373	NAPA	3460187	UAP1	5890100	STX19	4780719	RASSF1
4490687	GBGT1	1090497	CREG1	5260403	ST3GAL5	940039	GRB2	4230088	TBCEL	3450598	TM4SF19
5360553	ECH1	6450600	SLC7A10	7160689	HNMT	1090437	GTPBP4	3890372	DSCC1	1710189	RHBDF1
520292	MC1R	5260113	MFSD7	2370021	ZNF274	990167	C1orf52	6480091	DNAJA4	6660296	NA
450088	SOX10	6770408	MCM2	4640066	VAMP3	2470609	SLC39A11	2600612	NCBP1	4560328	FSCN1
780356	CCL24	3870221	UBE2A	5090372	CDA	2490181	TRA2B	3190273	NA	5340692	STRBP
1940524	UBASH3B	2650280	OAZ3	2260725	MGAM	2350215	EXOC4	4780113	CALN1	130400	APOF
1500725	CD1C	5870630	OPCML	4060768	DBT	2710475	PWP1	6520364	C2CD2L	3940240	NA
2000142	LENG8	840168	CYBB	5390246	CCR7	7560615	ARL4A	3180253	NA	7510059	C7orf45
7550053	PHF17	7000577	GYPC	1170300	MT1G	4780544	XPNPEP2	2640341	FKBP5	3800446	KCTD21
2750128	SLC7A11	1090136	IDH3G	6590243	PITPNA	430242	DGUOK	3870131	WNT7A	6520433	ZNF789
940639	ERP27	2680446	ARF3	2690167	FBXO16	3800553	DCP1B	5390338	DIP2A	7560162	ARPC2
1690681	TNFAIP1	130022	CDCA5	2190239	FBXL17	1410397	GPR27	1300750	GOLGA7	4880224	LBR
1820253	PRKRIR	5050427	FKBP1A	610519	TPM1	5050370	TNFAIP8L2	1110592	EBF1	5570767	PPP2R1A
2190408	UPK1A	4250167	SOX13	730286	TXNRD1	510315	PSMB5	6290673	KLC2	2570041	WASF3
1190647	ZNF323	6590424	TCF7	3710598	PSTK	4900193	ZCCHC7	2940767	CEBPE	6380022	HMHA1
110228	CHST11	6450541	PXN	1990132	USH1G	4040747	UQCR11	7150563	ENC1	3400372	PRRX1
3800068	GTF2E1	4830240	LEKR1	6180170	PFDN1	2360184	GTF2F2	5310195	SNRPA	6370397	CSRP1
240239	ZBTB7A	160674	RHOH	150300	PKHD1L1	2230681	HAUS1	5810332	NA	6280224	CYP26B1
5690373	GOT1	1170167	C1QTNF9	5890064	CALD1	4760202	ACSM2B	3370072	NA	1850110	C4orf33
1820224	DMD	3420075	SPIN4	5360148	LIPA	5220678	LRRC33	4850196	PPP2R1B	840059	GAD1
1240037	PARM1	2190687	ZNF434	3870047	GJB4	2340484	SCD5	1260228	CLEC5A	4760301	DDX54
6550121	C12orf68	580114	ILKAP	6560181	MTIF3	4250066	NUPL1	3420044	SYN2	1510154	TCFL5
5390021	OR14A16	3310504	PDK4	4890707	PVRL2	60601	P4HA1	1230068	PPP1R3D	4480288	AEN
4390066	LIN37	2320368	MAGED2	5260441	RNLS	2510358	TSPAN1	5490411	CCDC22	520750	PRDX5
3390603	MDH1	3840437	EAF1	6620494	SLTM	3130768	GOLGB1	630377	RHOA	7050523	API5
6400646	CCDC85B	830528	ASCC1	5340487	MTRR	6250196	CENPP	780753	SUPT16H	1240189	OR52D1
3460056	C1orf57	4490286	HEXIM1	3400672	SERPINB8	2190056	TMEM199	150543	FAM83D	3800333	CALML4
6370646	CEACAM4	630332	ZNF773	630356	DAZAP2	3710719	MRPL45	5420142	ABCF2
3610022	FANCD2	2510091	COL8A1	6840246	CTSA	6940215	MRAS	3940358	OSBPL8
4570743	TRIM34	2190709	ASAP3	520647	ZIK1	6550315	LYRM1	1170019	C9orf16
6250484	CFH	6060278	HMBS	6290279	PKHD1	5080603	ACTL6A	6370414	CLECL1
6370731	SUN3	3180445	C14orf79	1110674	ZNF420	50521	NECAB3	4610110	CD300LB
830273	KDM2B	2230465	PGBD2	1740139	USP10	2060487	KRTAP5-11	2750209	GLI4
610753	SLC13A3	2030474	NBAS	10161	MOBKL2A	1260424	ADAM7	6480593	ARHGAP20
2750025	PEX19	460370	CLCN1	2480202	C19orf73	6450278	MKNK1	4070279	SMPD4
6940553	SEZ6	1030008	TGFB3	460364	ID4	7160500	STMN1	2680543	PDE4B
3060133	PPP2R4	270431	BAALC	650241	IER5	4780059	PPT2	5550195	C6orf167
6940446	MEX3B	5270670	NA	6900309	ARSB	6650630	SESN2	5570204	ING3
5720523	ADRA2A	520632	UNC5C	3800470	MBOAT7	2340670	NA	4060327	CARKD
730332	MSN	6560121	PIK3C3	1240504	KDM3A	2470577	ZCWPW1	7160274	TXNDC12
6330132	ISG20	580064	TMEM53	1450670	EIF4A1	2060543	ARHGAP31	4120528	ZIC5
3610164	ST7L	1090110	C3orf17	4290360	CLEC4F	6760022	MRPL35	1780025	STARD5
5080156	CLP1	60128	PTDSS1	6520139	FGFR3	5050347	CD5	3420017	SLC38A7
1500647	SYF2	1170332	NA	460047	HACL1	630368	ALK	670309	KRTAP19-6
380369	TRRAP	2350279	TMEM44	870156	CD1A	7610494	CDCA4	1690424	TRIM43
1690209	RNH1	1510433	CTSC	6110187	CSNK2A2	1660170	HNRNPA0	3420037	SELS
1440477	GAD1	780110	C1QTNF6	2510224	ANKRD57	1450376	KIAA0556	2490161	CLEC2B
1030048	NA	1010053	CCNK	6270301	RAB33A	6370541	CST1	1010592	CD36
5090241	MAFA	7210349	BVES	4780370	RAPSN	430561	NPTN	2470017	LILRB3
3930411	CAMTA1	1240091	C14orf181	1440022	PARN	3130128	GPRASP2	6660279	DOHH
7150647	SCRN2	4200037	SC4MOL	5910554	ADAL	3420440	LRRC45	4060273	RAB19
3120228	AP2S1	5570653	TM7SF2	4860553	INTS12	2260398	TSC1	6940209	HTRA2
1710201	NA	1300768	RAB18	1850156	CLDN23	2570707	N6AMT1	7380274	PAPOLG
1010142	SEC24B	2030520	PIGS	5900682	SUMO3	540608	SSH3	1580722	NA
520678	CD53	430520	ZNF57	2900204	RFX1	2570523	ARL2BP	6350427	C1orf74
4060451	ANKRD13D	4280474	NA	5390180	ASXL1	4570014	FAM158A	6480674	HCN3
5080301	EPS8L1	1740121	KIAA1024	6290253	C19orf52	7330544	ALDOC	3780674	ZNF503
5050164	STAG3L2	4570468	ZNF263	6270202	CD1B	2140475	SETD3	6590601	GUCA1C
6400189	RPH3A	4210300	JMJD4	5690241	CHODL	2510441	TBC1D17	1070133	CLDN12
520332	B4GALT7	60768	FBXL12	450538	RBPJ	6220368	POGK	6420681	A2BP1
5860358	CANT1	4590577	ATP8A2	6130064	MEA1	1980750	APOL3	2690064	CEP63
1190386	RAB1B	3710528	OIT3	7210433	ZNF763	6860193	RTN1	1990630	TRIB3
2350368	RPF2	7050349	DDA1	2510386	WDR36	1410068	GSK3A	2650678	RSPH3
2320162	CELF2	2690379	C4BPB	2350022	CRNN	4040093	GIMAP6	6550608	MAP4
1050470	NDC80	620458	SMARCC1	1410678	FAM21C	520754	CSTF1	7000377	PHIP
6840626	PTGS1	1340414	RAPGEF1	3780239	ATPAF2	1940072	RAPGEFL1	2750673	SLITRK5
3170471	LOC441426	70132	TIGD3	5550576	LRRC29	1430278	CTSK	150739	C1orf113
6760484	NA	2030400	NA	6650438	SYNGR1	1340475	BRD2	630446	C22orf25
2810072	AMPD3	430465	G6PD	1690609	CFI	4780398	NXT1	5420435	PKNOX1
5130674	CSE1L	2940563	PLA2G6	5290692	SLC35B1	6110367	PIGL	6330270	GPC4
4920561	MB	5050129	SLC25A27	2690369	ACPT	4280010	LIMS2	540349	OR51B6
2630411	COX11	3780053	PALLD	6330309	COPZ1	1580161	NETO2	4730014	TXNL4A
5270110	EIF4A3	2320369	SLC8A2	4220707	PMPCB	6510168	PORCN	1110551	F8A1
730121	FBXO7	2140239	CMTM7	460458	SDCCAG8	3360709	HS3ST3B1	2630189	PHF16
1110632	NKX3-1	3360349	FHDC1	2650022	SCAMP1	1070544	EFHD2	4490615	TSPAN3
5560398	DEGS1	6450288	SLC8A1	3840400	GMPR	1240209	TNFSF8	5860253	AHI1
2680202	HYAL3	240187	AP2M1	3440364	BBC3	1430678	C17orf80	3140445	ARHGAP18
3990292	KLF10	2750653	ARCN1	7550008	NA	6290348	NA	3180088	FAM40A
4900753	C12orf52	540100	TCTA	5420592	SRC	1660195	DHRS12	3940086	EDA
5560561	TNS3	7380338	UST	5910095	CCDC115	2070403	CABLES2	6770070	NA
2230309	RBPMS	6770377	TMEM135	3520072	MRPS18A	2600176	C19orf6	4050040	TUBB3
3780504	SIK2	5700196	JKAMP	3780386	TMEM133	2470753	BBS4	6270022	HCK
2600309	AADACL4	2060156	MUC21	2640068	RNASE2	5130750	HHEX	1190546	RALBP1
6350356	MIPEP	4280674	TFPI	4040471	RUFY3	7200044	SH3BGRL2	7550520	RARA
520341	ANKRD49	2710725	HP1BP3	2940632	KCTD14	6770017	NA	6520468	SLC35A2
2510278	MAD2L2	1110072	PEX16	4050288	CLSTN2	6370201	C14orf43	1770437	TMSB15B
2640240	DENND4C	1010176	GDPD5	2360437	ZNF532	2120112	TRIM9	3130220	TMEM158
110372	CSTA	2510270	GPR34	6330445	CASP3	4780347	LCTL	7160327	ARPC2
1500338	CDKN2B	650020	SYNJ1	3520192	PRDM7	4220494	OSBPL6	3390273	LYSMD1
3140717	OR4S1	2100253	JAKMIP2	130369	DDX3Y	7380113	ABCF1	7550307	PRKCDBP
2000093	NA	150487	SOX30	4290603	FMO2	7550082	NA	5390347	ZNF79
520746	C17orf46	2850576	SEMA4A	1010427	FBXO44	3450040	CCBL1	5420438	C11orf84
6650440	INSR	5090647	PSMD1	6180678	TMEM143	7210397	GNPTG	6130138	POLR3C
5570608	PIKFYVE	6900593	OR2AK2	10626	TRNAU1AP	7050064	RAMP1	3440674	ASB2
7560541	SLC2A5	7560041	CSRNP1	7400725	PSMD9	2680156	RBM10	3310538	CD36
2320653	ECHDC2	3440014	LYRM2	7000711	NA	2480373	ELMOD2	60360	PSMD3
6400474	MLF2	940685	NAV1	5490348	AZI2	1050753	WBSCR16	2690168	GDF5
20670	ZNF613	6370377	C19orf12	3060095	COL12A1	150397	IRF3	4730209	PHC1
5860020	THUMPD3	6330044	ANXA7	1510008	GALR2	540717	LONP1	4150341	EED
1300402	TRMT2A	2650112	SLC16A2	5090189	OGDH	7650332	VN1R5	510554	ARHGEF7
4390300	TOB1	3520048	FXR1	2690753	TATDN2	1070594	ABCB4	6350561	TMEM86A
6380192	SPPL2B	6200044	IGSF1	2630315	RNGTT	7160224	APH1B	2760431	WDR64
2100332	TFIP11	5360524	CACYBP	240400	PMEPA1	1580653	SLC12A6	620167	FCRL3
6330195	EP400	2340491	RP13-102H20.1	3890274	DPF2	6620056	NA	60500	RIOK1
670600	DPP9	6760520	OR14I1	6550209	KIF2A	430411	TOR3A	990020	N4BP2L2
3360731	KLF11	6380148	FAM104B	3370450	BSDC1	5550719	DCN	3130180	CHERP
2370131	ZBTB10	1070228	SPR	1240451	VPS16	2570703	ERG	3140138	NA
5890025	GNG12	3840131	NUP153	1470521	NR2C1	4810438	MAN2B2	2680129	ZNF609
3520121	RPL28	5050768	LONRF1	4780762	ATG2B	620725	UCK2	2120270	COL17A1
1740435	HSPC159	1500180	NA	6250133	RAB14	6370243	CCDC7	4290259	CCDC51
2810280	SLC6A6	5570494	MRPL33	5670390	SNX33	7100561	FAM176B	3800162	RILP
630100	SNX5	4640220	MAX	4890228	RFT1	70753	C9orf123	2190167	ZNF711
1770646	EXO1	1440482	OGG1	4570026	NA	1340228	HSPBP1	6940600	RNF214
7380673	MAT2B	5290278	SEC24C	6840576	ORAI3	5050408	SFPQ	6660601	HMOX1
1450524	NUP205	160019	SORT1	5720066	NA	3990563	IFNA10	6980048	GOT2
2640050	CEPT1	4150438	LRRFIP2	1070639	CLNS1A	6840706	ANAPC10	1820722	APBB1IP
1820286	C7orf46	3390338	KLF1	270348	CHST10	3800132	TMPRSS9	3310026	FIGLA
7380411	FAM124A	6040376	NA	630600	MDM2	990161	CDIPT	2680767	MRPS24
2070019	UBA6	5700220	DAPK1	3060619	NA	2810400	KLHL3	840402	SPEN
6400753	HKR1	2450554	RBPJ	2750465	C19orf61	7400711	KIAA0664	670286	CDK6
5890600	WDHD1	580196	SEH1L	4210139	ZNF585A	4850593	TRIM46	6220367	IDH3G
1010044	NEBL	540564	RASSF4	6280458	BCL6	4810112	HAUS4	430315	TUBGCP5
7040088	HIGD1B	770131	SCFD2	2370136	RPL10L	4730746	PADI2	6650026	ASTE1
4290088	MSRB3	6520661	C9orf46	770132	TSPYL5	2850575	RRM1	2000224	FAM89B
4560592	SLIT2	2060048	CHM	6650370	TPD52L3	5560021	THAP7	4050671	GNG4
1580400	TTC26	4280129	ELP2	4040292	GOLGA2	4850487	UFSP1	2480075	ATF7IP2
1300246	DISC1	7610767	F5	1740364	STAMBP	6280605	BAIAP2L2	1710746	PRKRIP1
6940619	2002-09-01	4570008	EXOG	2470524	LYPD3	540091	STEAP4	1070709	PLEKHH3
6130433	C8orf40	2480037	CMTM8	1740646	DCHS1	1190039	HLA-DPA1	290008	OR4P4
1980427	NKIRAS2	6520328	GPR35	7040647	SLC26A11	6420750	TLR2	3520093	LTBP3
160491	ZNF268	520017	NA	4250048	CMTM7	2510731	NA	4760692	C1orf131
5260168	NA	5870110	PLA2G2E	7610598	TRAF5	510576	BCOR	770593	NAA38
6330053	SHISA4	380056	B3GNT2	5080162	KTN1	7000121	NA	4890500	TOR1A
1770008	FRMD4A	1260661	ADAM11	6660129	ATOH1	6770348	MTFR1	6100092	MIER3
5340520	CALHM1	4250398	STK4	5810255	KRT37	1660541	ESRRA	5490131	NIPSNAP1
