# Supplementary material for: Improved Innate and Adaptive Immunostimulation by Genetically Modified HIV-1 Protein Expressing NYVAC Vectors
Source: PLoS One. 2011 Feb 15;6(2):e16819. doi: 10.1371/journal.pone.0016819 (PMC3039654; doi:10.1371/journal.pone.0016819)
Supplement: Table S2 — Genes uniquely upregulated in infected cDC after infection with NYVAC-C-KC-ΔB19R. (XLS) [file pone.0016819.s004.xls]

## Sheet: Table S2
Table S2. Genes uniquely upregulated in infected cDC after infection with NYVAC-C-KC-ΔB19R
IlluminaProbe	SYMBOL	IlluminaProbe	SYMBOL	IlluminaProbe	SYMBOL	IlluminaProbe	SYMBOL	IlluminaProbe	SYMBOL
990372	NA	4010184	FAM167A	7570348	CDK5RAP2	1030747	HLA-E	1050079	TPK1
610091	FAM193A	5910113	VCAN	5130538	GPR3	6110167	NPAS2	1230296	LTV1
7150367	WDR91	2030736	SEPHS2	5130164	RASA1	3400095	IL20RB	1740086	B4GALNT1
1740441	PPP2R4	4560528	POP5	3060661	FAM188A	7610730	DOCK11	5340162	KIAA1598
5670129	NLRP7	7160246	JMJD8	4900639	GGNBP2	2750360	C16orf57	3370110	RPS6KA3
5310161	NA	3870441	CAPN3	520215	UBE2V1	7160202	SNCA	6250072	MYBBP1A
650619	FAM125B	5860369	KIAA0564	2680370	SERPINI2	6100619	LARP4B	4200253	C14orf28
4570253	DTNA	3990458	S100A4	7320021	HMBS	1770070	SUPT4H1	830762	NDUFB5
2690670	ACTR5	130220	MRTO4	2640114	NECAP1	3360717	PIK3CD	6840408	LY86
5050670	NUP160	2760669	MTERFD2	6020328	IREB2	20239	REPS2	2190020	GNG2
610309	ZNF580	3990546	PLEKHO2	4730184	FAM82A2	3990739	KCNK5	6840112	ZNF25
3990682	PDPK1	6520066	VAMP7	60524	DENND1A	4070296	BCORL1	1980246	MYO5C
2230379	NAMPT	2340441	SLC22A18AS	2470133	FPGT	3890176	EIF4EBP1	630487	RAP1A
5820465	COX6C	6200402	MT1A	2470050	KRAS	4780253	POLR3B	1070181	VPS13C
5550300	SIRT6	7320348	CLEC1A	5690743	PCBP4	2230367	NA	6840148	CREBBP
3130092	ATP1B3	5570754	DNPEP	3450563	SCO1	3890521	DEDD2	7100300	ZNF200
2370327	MPV17L	4070576	NDUFAF3	4900270	EBAG9	4670059	ZAK	380433	FAM123A
2450047	CASZ1	6450193	HAVCR1	3780403	EFTUD1	290114	EBNA1BP2	2190220	TTF2
3890671	FAM136A	3420523	RHBDF2	1230025	CYB5R1	4230296	PSMC2	5960017	DRG2
20553	C1orf124	5890189	GJD3	2470259	FBXO18	5090403	CAPZA2	240274	IL1R1
1090491	IFT81	4860301	NA	1510682	OPA1	2760239	RASGRP1	1230544	UBL3
5860215	ABHD5	2750133	ZNF26	2030088	PILRA	2370064	ASGR1	1050709	RPL8
60427	NUCB2	6650070	LIX1	1440450	BRD1	4890164	NCOA2	4920669	OXSR1
5360670	PLAU	540025	IL4R	6940243	COMT	4590110	2009-09-01	5700520	PRMT5
6900154	ZNF704	1740725	OR2H1	7610754	GSPT2	7100646	CCL19	3710196	DDR1
4260184	PRPF38A	3850343	SUV420H1	6350164	DTNA	7380477	BCL2A1	2900228	EHMT1
1500066	PES1	4810228	PQBP1	650458	FILIP1L	6220746	GLIPR1	1230017	ACER3
4180181	GPR87	3830129	VASH2	4070746	RGS3	3890138	MTMR11	4730187	ZNF132
2070088	HLA-G	870491	BUB3	4480592	CHMP6	3310093	PIGX	5090731	CRIPT
6350392	SLC1A4	3940575	DOT1L	2350594	UBXN8	7400204	GLIPR1L2	730592	SCIN
2570669	NA	2940224	POMGNT1	1710477	NA	5910594	PTP4A3	4850672	RASAL2
6550603	HMGCR	5360717	TBC1D10A	830187	NA	2100292	RBBP7	5340142	RCL1
6220438	RPS6KA5	5220093	HAVCR2	7050468	LILRB5	2680110	TM4SF1	6650379	SERTAD3
430605	NA	5910148	ACYP1	2900093	CSF1	5810136	SLAMF1	2510672	TCF4
1690170	PLEKHG2	5720129	NFIX	1050086	TFEB	5360041	DDAH2	7200338	BMP2K
7050072	TNKS	4920390	ROR2	5310554	MPP1	6270288	SNRPB2	6450484	TRPS1
360678	ADNP	4730403	HMBS	3420097	NA	3290576	VRK3	2850162	PHLPP1
7160592	ACOT9	2320735	PIAS2	7610066	ANKRD45	7560382	ELK4	4810435	SCARB2
2600068	POLR2K	4230598	TAF2	2000075	C19orf36	1780661	MAN1B1	830377	S100A13
650008	ANKRD16	3930279	PTPN9	5860452	BNIP1	1980521	SLC44A2	5080347	MRPS2
2710332	RP2	4210619	CD2	3780437	MEP1B	3990324	TANC1	1170112	LCAT
4280047	PMP22	990079	PVRL1	3610195	ZMYND11	6560066	MTHFS	1770520	CYC1
4730577	CASP6	3360086	NCOA6	3800678	NUP88	5360376	LAPTM5	6350484	SLC28A1
4890731	RFC5	5820403	CLK4	7650601	TEAD1	3800240	NA	360021	EPGN
4480026	MAPKSP1	20358	NA	5670523	CIAPIN1	1570575	STRN3	6450020	GIGYF1
6650066	FPGS	7150292	TRNP1	6520687	SLC7A9	5090440	CDKN2AIP	7380139	SERINC3
7100437	SNAP29	6060592	GNAI3	2100161	FAM98A	1820097	ZNF410	4540047	LMLN
7320441	C7orf68	1740477	NHEJ1	4010347	COPS5	3180187	SOX11	2480424	PLCG2
2970360	P2RY6	2630333	CYB5D2	5910397	LIAS	6380743	STX12
6280133	MYH11	1110367	IMPAD1	2640014	PLEKHG4	460672	TMEM165
1340689	RPN1	6280474	RB1	3180273	PDXP	3060241	ST6GALNAC5
4250349	GABRB3	6980100	VARS	3890092	RB1CC1	3830020	ORMDL2
6590341	RAB31	1850097	CA8	3800647	UGCG	5090070	MMP14
1990152	CSRP2	4920537	POLA2	5220524	HPCAL4	2070289	UBOX5
3870255	PPPDE1	2340008	PDZD8	3140438	GRAMD1A	1820703	PIGP
510092	RHBDL1	5910390	SF3A1	730291	OXR1	4390241	BCL2L11
5860463	NEK6	2750647	NA	1070097	TPCN1	6760474	SEC22A
2970746	PRR22	5700484	RHBG	4880215	GTF2B	6560280	DIRAS1
130639	RFWD2	4230243	NHP2L1	4120356	C2orf34	460113	MAGED1
6270020	2006-09-01	1440451	EXOSC2	2320204	OPLAH	2710538	NA
2000474	IL21R	6250241	APOB48R	4200068	NUP62	1230341	TMSB4Y
5340328	KDM4C	1510072	PITRM1	6770719	FOXO1	3190164	MUTED
460561	CENPJ	7510291	C14orf21	3610470	TROVE2	6220307	NA
7040132	ANKRD12	70112	SCML2	3520753	ACAA1	6560468	INTS9
2750196	CSF2	3390731	NFX1	1110102	HS2ST1	3940477	TAP2
6510053	APEX1	610528	MBD3	770441	DOPEY1	4670619	SLC22A13
6520196	ARHGAP25	4480674	NHLRC2	7100280	C11orf48	630088	STK33
5910327	VPS33A	4810204	ZNF649	4210176	NFE2L1	5570736	RGS6
6350411	GDNF	4810333	IL12RB1	3780138	USP34	6180465	SLC2A6
5050577	PNPLA7	2640315	TGM5	460039	MTMR3	6760192	CHP
7510367	GPR160	620092	ATP6V0A2	3840079	RAB3GAP1	1940327	KCMF1
6650458	STOML2	5960594	PMS1	780598	TBK1	70730	GAS6
1430634	NA	2030687	C3orf59	7210367	KCNMA1	6580646	PSMC5
1440615	OTOF	5560619	TBX3	1260193	RAB11FIP5	6580370	THAP11
2340370	HIST1H2AI	650563	FAHD1	4760020	UROD	2070368	TUBB2C
2070044	CLYBL	7510719	TRAF3IP2	1230441	CHD3	630524	CDK17
6550528	MAOA	4250228	CYP7B1	990075	BMP4	5090035	PPP2R5D
1050681	ZNF286A	5360273	SNCA	1240487	LYRM4	5220543	C14orf138
4060730	CNNM2	20075	NDUFAF3	1070451	ANXA5	6860377	DUSP1
770451	NA	4390450	SGK1	4540273	HERC3	3400598	WIPI1
2940681	UNC119	5860224	CD244	5050040	SLC5A6	6270095	BRI3
2850128	KPNA4	2360711	MTRR	3140731	MDN1	5860743	PAIP2
6290598	TMEM138	3170717	STK24	4830010	USP30	6650196	E2F5
110161	EFR3A	1570086	B3GNTL1	460519	RABEPK	360102	GUCY1B3
6350131	CTRL	3800719	NA	670554	GRWD1	3190059	IMMT
6380681	C19orf12	6270088	PKIG	4040189	RIMS3	620180	STAG2
840259	SERINC3	2000767	KLHL36	4040162	MEF2C	7550192	SLC16A10
5700646	CRTAP	1470121	FZD3	4060468	CENPL	5390136	NPFFR1
610148	GSDMD	3450192	LATS2	6330484	CTSS	3870543	PUM1
7560288	DCUN1D3	3180309	PDXDC1	3460451	SH3PXD2A	5960114	MRPL34
6380138	WASL	4890274	HSF4	1710639	RBM4B	4150079	PRKAA1
1450707	RING1	6250615	PGLYRP1	4280286	RCOR1	6620601	ZBTB40
4830129	PI4KB	6420286	NDEL1	5960471	BCL9L	7510253	ACRBP
7050598	C3orf32	6510608	NA	5260661	C1orf127	7400050	CCM2
1470519	C4orf41	1230747	SF3A3	7570068	EP300	7400400	MMP3
7560110	S100A13	20470	GRASP	6650411	TECTA	1430681	TLCD1
6770707	SQRDL	4200176	FCGRT	1740592	PVRL1	4070180	PRRT3
3370195	SDHB	6770474	CYP2S1	5870474	RHOBTB3	2750750	UBE2G2
5310343	CAMKV	1170554	NAT10	4780671	ERO1L	2070646	GPR84
2510593	PLA2G16	1010348	DICER1	7150240	TRIM2	3990326	OR11L1
1400397	TMEM101	4590424	PDCD2L	3400424	ADAD2	4730402	AMZ1
5570639	HNRNPF	5570161	KCNJ14	6450646	HNRNPM	4390468	NA
1230286	LTC4S	7210170	DSE	1240646	METTL2A	2450634	POLR3H
2320088	LMF1	2370639	C6orf150	670025	CORO1C	6660259	RBBP9
3930546	SLC2A9	1410161	KLHL5	6900176	TSEN2	1820274	HERC1
2000132	LRRC47	3990397	HOXD13	3460685	KYNU	6940196	RNF113A
6220195	BATF	3130494	WDR20	3310142	TTC39C	4760356	ZZEF1
2680010	RASSF5	2450338	TUSC1	150019	SLAIN1	5670139	TMEM149
7200041	PPT1	240390	GEMIN6	7050050	CD33	830403	PSME2
2230731	BACE2	4830471	TNIP3	6980064	BMP6	3060450	RBM5
5670288	IFT88	4810543	CMC1	2100735	ATF2	7050136	RAB22A
4830220	ZNF193	2470161	PLEKHF1	1050039	PROSC	4290037	NOV
5700424	FAM48A	1990438	PANK2	1050360	HLA-DPB1	3290739	ARL2
1500152	ACP1	1240482	LAGE3	5270239	TUBD1	2190753	C11orf17
3610390	SH2B2	1940735	PLCB1	2710411	PLXNA4	5570446	ADPRHL1
3390110	WDR33	1850424	C6orf145	2680450	HIST1H1D	4810368	MIB1
5860064	FCHO2	3800201	CLTB	6980010	MED28	70110	TCL1A
1990491	AK2	6620324	FAM186B	4200601	TMEM48	7320661	GDAP2
1170600	UQCRC1	7100592	TXNDC16	6290546	PURB	4120348	PTPN9
770747	ODF2	7000739	TMEM31	4850332	TIMD4	510475	FER
7210554	ARPP-21	2140164	SKI	3460592	FEZF2	6280176	GBE1
3140603	SVIL	2060239	LETM1	240653	TM6SF1	3610554	ARFGEF2
4150066	CKB	1770360	GATAD1	2490593	COL7A1	2510463	METTL13
3850630	HOMER2	4280497	SLAMF7	7650747	ARHGAP30	4280292	RNF126
6220487	PCMT1	1260025	CDK5RAP1	3290674	NA	5870228	ADSL
1570338	ZNF615	830253	FOXR2	6200064	CECR1	6980332	HUWE1
3780681	MBP	4540064	C17orf70	450445	NSUN5	6560451	HNRPLL
1260736	NA	1510301	SCYL2	2900639	ALOX15B	3190020	C10orf137
1770546	ATIC	3420154	NLRP3	5360020	PPP2R3B	2350762	C12orf5
7560414	NFKBIB	3120544	METRN	3310682	DOCK5	2120465	RNF114
1710541	TMEM71	6130328	ZNF608	1440543	TRIM23	3800047	AIF1
5870450	SH2D3C	6860347	FAM46C	7550753	NA	2810482	AHNAK
2030438	GBA2	3840148	NCCRP1	510102	ZMYND11	5340193	VPS4B
3930551	OLAH	1450678	RPAP1	7510164	SCAMP5	110240	C12orf29
4560681	AARS2	1980164	DHX32	360747	COASY	6620431	GAS2L1
380102	TMEM51	3060440	NME1	2850360	BCL7B	4150386	RRP1
830164	ZFP36L1	840768	SDF2	430451	SPAG8	3460356	ADAMTSL5
6900053	PPFIBP2	4730309	PCCA	6980370	IRF4	7050470	TAX1BP1
5220575	NA	6480095	SNX27	7050719	C1orf162	1500706	SMCR7L
2260154	SEMA3G	4210465	CD86	2450762	IKBKE	1050278	SRD5A1
940753	RALB	3800204	OLFM1	1190017	AKD1	5960709	APITD1
730612	HTRA1	110440	ITGB1	1090286	NEK8	1510674	ZFP37
6510661	NA	2940612	OR6V1	770044	FBXO15	2510184	FAM49A
5050255	MITD1	1450397	HSD17B8	2810382	RALA	7320687	POU2F1
2750632	NA	1660435	BOP1	6860082	SLC16A5	2970195	DDX3X
5690731	TRIM14	10253	PPIL5	5270468	EMR3	450300	ANKFY1
5810097	RAB4A	2690431	C20orf94	5910239	UCP3	1850414	EIF5A
6560373	RAB24	3180019	NEIL2	50592	WDR45	4290544	SNRPD3
1230242	UBE2L3	730040	LAMB3	6060433	RPS6KA4	2320598	NDP
6510537	FKBP2	70646	CAPN2	2750040	ZNF526	630767	ZNF626
4540424	DCLRE1C	5560682	KRT10	5910347	ZNF250	6620753	ZFAND5
840326	USP1	4050364	CDH7	4640500	UCHL1	770411	PHF15
3830040	HERC4	3060687	NA	6020736	UBE2H	4850270	ZNF264
5690491	SLCO3A1	540138	WDR65	3290044	TTC27	4210047	C3orf25
6110296	RAB9B	610280	FAM128B	3360056	ALKBH1	6270082	MPZL3
1400377	KIDINS220	3130139	C9orf66	5360241	GGCX	3130241	TMEM167B
7380653	DDX56	3170291	NA	1570129	TRAFD1	5360246	NKX2-3
20544	GART	7000619	VAV1	3290209	UBR7	580465	VASH1
1660369	GRIK5	2470086	CLEC18B	130360	IDS	6770128	FGFR1
7330097	ADARB1	5560338	IVNS1ABP	4150605	ANKRD40	4260156	CISD2
5130095	SART1	4060075	SPTA1	2850630	C19orf48	3850142	KIF1C
2100706	SORCS1	4180307	ARNT2	2630044	NRIP3	1050020	NLRC4
4230292	CD109	4280398	NA	5080451	PSMA5	1500307	SNX13
1070091	TADA2A	6450647	MRPS28	4390121	ADRM1	5560100	SNAP47
2450452	SLC9A3R1	770221	C20orf177	4590646	C8orf41	6620521	BLVRB
2190475	DNM3	6420575	ITSN1	3520220	PTPDC1	6660270	MRPL17
4760523	SARNP	4810129	BRMS1	4230719	GNB1L	3370722	ELOVL1
510719	ZNF404	6770176	ARF4	1570220	UVRAG	1770468	MYST2
610600	PAFAH2	1740349	MYOM3	3360093	COMMD1	130370	HDAC6
2000445	PSMB10	1440243	SEPX1	2140411	NCR2	4250041	HLTF
6450497	OR6Y1	7330441	RNF13	2480564	ZNF167	1510739	LSP1
2190047	FANCC	4830372	ADSSL1	7200600	VPS35	2810487	OTUB2
3940189	JAK2	830482	NA	6290129	DMD	50114	DNAJC9
1300601	ST3GAL1	5130129	C20orf4	3710273	EDARADD	10747	DOCK2
1110364	CAMK2D	6370309	KRT75	5900592	MGAT1	4540138	NGB
6520458	ADAMTS15	5960053	SMYD2	4010189	DERL2	7510026	BRF1
130446	SNX11	1410408	ARID5B	940220	NOD2	6220615	PSMD11
290333	CDCA4	4070600	ZNF654	7050647	RFX7	4040465	HTR6
6770026	AURKB	6550341	FNTA	3130440	GPR113	6840164	GPNMB
130364	C5orf62	2850577	BLMH	3940148	CHMP1B	3120170	SPG20
50397	COPB2	4670279	CARD11	1110020	CLEC17A	7560202	SMG1
5960632	TSTD2	4290332	KIAA1586	4070053	BCAR3	3370747	YEATS4
6110017	C20orf26	6380048	RNF217	3390725	DENND1B	510328	AMZ2
7400408	GPR119	7610739	ZNF48	2230678	ACACB	3940435	EMP1
5700189	TCTN1	2900543	ENDOG	4640367	SFI1	580209	SH3BP2
2940044	TMEM14B	3520382	CCNT2	5570594	STXBP3	110349	SYMPK
6420050	NPTX2	940338	ZCCHC9	2320286	JARID2	7330333	ADAM28
7400243	KIAA0892	7510132	OLR1	540136	SOS2	360689	HEBP1
1010114	ACOX2	4730408	ANAPC5	6350114	COPS6	360768	NA
6200195	WDR34	2350546	GPR55	4590612	LMBR1	4490020	MXRA5
1580133	CELF1	4040762	P2RY2	6660187	FITM1	3360646	MVP
610164	FYN	2070152	NA	2320037	TP53RK	770703	ARHGEF6
5290209	KIF13B	6400386	MAP4K2	3930408	ZNF761	3940451	ZFC3H1
1820646	ZNF462	4860608	C10orf93	1440433	HIST3H2BB	1050240	POLD4
2320537	MTM1	3850167	NUDT3	520053	OXER1	830242	GMPPA
