# Supplementary material for: Improved Innate and Adaptive Immunostimulation by Genetically Modified HIV-1 Protein Expressing NYVAC Vectors
Source: PLoS One. 2011 Feb 15;6(2):e16819. doi: 10.1371/journal.pone.0016819 (PMC3039654; doi:10.1371/journal.pone.0016819)
Supplement: Table S3 — Genes uniquely upregulated in infected cDC after infection with NYVAC-C-ΔB19R. (XLS) [file pone.0016819.s005.xls]

## Sheet: Table S3
Table S3. Genes uniquely upregulated in infected cDC after infection with NYVAC-C-ΔB19R
IlluminaProbe	SYMBOL	IlluminaProbe	SYMBOL	IlluminaProbe	SYMBOL
3780753	ARMCX3	6110634	ERLIN1	4760564	SS18L2
3400097	MUC20	4830592	CLEC18C	4760703	DDX58
1070114	HEYL	6620204	OR4C13	2810328	RBM12
6860482	NA	2000048	XKR6	3930343	ALOX5AP
3370739	NA	4220181	DAD1	4900747	C11orf75
3140563	NUTF2	1430368	FKBP8	7050471	CCDC41
7200142	POLR2C	6520438	EXD3	1400369	CD101
4560327	BTNL3	2760678	RCVRN	5570324	BMP1
4010762	ATP2B3	3450528	PDGFB	3290315	NRD1
6960754	FLVCR1	4590408	RNF19A	6220152	ANKFY1
2470626	IL31RA	1770703	VKORC1	7610138	DDX5
1580296	CWF19L2	5820193	TYRO3	3060020	CMYA5
2360370	KPNA5	7150259	C7orf49	150047	PSME1
580403	DFNA5	1470215	MAP3K8	1450370	DCP1A
3060612	HK3	940288	BAZ1A	4490259	COX8A
5670059	NRM	990364	CYP26A1	6760091	BDNF
3870438	EVC	4210148	DLGAP4	3290392	DNHD1
1980632	DNAJA1	2760692	EXOC7	7050154	NA
1500164	PCBP1	5220204	C19orf66	6450138	BCAP31
1570110	MANBAL	6350647	SMARCAL1	1030379	TRIM69
4610731	CHAF1B	4480368	TMEM60	5870184	SP110
1050044	HCFC2	6100326	C6orf134	4640735	DDX43
2710445	LHX4	2060121	FUCA1	940682	SMCP
3830403	ZNF143	7550181	IFNAR1
770564	C1orf115	1570424	WNK1
2650504	LARP4	3830370	ZNF326
5270291	UBE2R2	2630500	KSR1
2510086	SP1	2490577	PLEKHA4
5490379	C11orf60	6180168	NCF4
3930681	DHX58	2810022	C1orf163
3450093	NSUN2	1770379	USP40
6960333	RIMKLB	510128	SLC9A9
2760093	FBXL8	5900438	HOXC13
130403	RNF19B	2570300	IFI44
5130414	C9orf23	7150678	RAB8A
3290292	LAP3	3370136	ACAD11
6860408	RNASE10	3170593	PTPRA
6380040	COL9A2	3120500	NFKBID
5900735	ANXA11	150475	LARP1B
3990619	TOP2A	4200181	C19orf70
6420594	TIFA	1260021	ZBP1
70368	C21orf34	1850039	ZNF121
130519	STAT2	2900487	CYP11A1
610129	ZSCAN29	520753	HERC4
6450059	ABCG1	3800670	PXMP4
4890327	IFIT5	2600184	TRIAP1
5570048	ERLIN2	6290475	HECW2
4670138	SLC27A2	1230181	RPP38
290661	CLN8	6100521	NA
2690762	NA	4570441	IFIH1
2900041	H2AFY2	870376	C9orf152
2000148	IFIT1	4810239	ASH1L
2640678	INPP5K	5560433	AHRR
5090315	DPP6	5130474	NA
5890041	TCIRG1	5670192	RDM1
540075	NPC2	5960343	PRIC285
3060750	PSMD5	3400292	CXCL1
1050762	TNFRSF10A	6040647	HSH2D
4760288	ANAPC11	2230020	CDKAL1
1170477	GPRC5C	5310014	LOC401052
6180056	TOR1B	4640040	PAPPA2
2970017	S100A2	730593	C10orf76
1070025	ATPIF1	380682	RBM28
4880521	CDC16	6580458	CNOT4
6550349	BAG5	6040743	ZADH2
3710243	ZC3HAV1	6380390	SPOP
4010181	FOLR3	6330377	ATP6V0D1
