# Supplementary material for: Improved Innate and Adaptive Immunostimulation by Genetically Modified HIV-1 Protein Expressing NYVAC Vectors
Source: PLoS One. 2011 Feb 15;6(2):e16819. doi: 10.1371/journal.pone.0016819 (PMC3039654; doi:10.1371/journal.pone.0016819)
Supplement: Table S4 — Genes uniquely upregulated in infected pDC after infection with NYVAC-C-KC. (XLS) [file pone.0016819.s006.xls]

## Sheet: Table S4
Table S4. Genes uniquely upregulated in infected pDC after infection with NYVAC-C-KC
IlluminaProbe	SYMBOL	IlluminaProbe	SYMBOL	IlluminaProbe	SYMBOL	IlluminaProbe	SYMBOL
2690270	SNIP1	4280474	NA	1740646	DCHS1	6900025	POLR2D
2030053	GRHL1	6180427	G0S2	460039	MTMR3	1510674	ZFP37
5550253	MFN2	2120053	CYP1B1	1260193	RAB11FIP5	2490463	MXI1
6180092	ZSCAN2	50634	WNT2	2140403	C8orf76	6520136	KSR2
6770044	TEX10	4730403	HMBS	6110204	MKLN1	1740324	LGALS13
670196	ACTN2	5550709	CASP6	1470541	OR51G2	2060477	AGPAT9
5290332	TXN2	7150292	TRNP1	3130609	INPP5D	3180528	MMP9
2750128	SLC7A11	510368	ZIC2	1990731	NELL1	5870136	CLIC3
2260010	RIT1	6980100	VARS	1780240	CHML	6400176	NA
2260612	ZNF304	2070014	ST8SIA3	4180441	NDUFA4	1980092	CSGALNACT2
5690750	GALT	5870767	SRPK3	4780463	RAB6B	2190167	ZNF711
2490291	PAN2	670079	RECQL5	5890707	DCAF16	4230626	PRKCD
4230347	HMOX2	5570452	B3GALT5	3180402	HDDC2	510328	AMZ2
4280047	PMP22	5860037	UBR4	3170239	CSK	1820722	APBB1IP
2360333	NA	3520128	TUBG2	2570707	N6AMT1	1510091	VPS36
6380161	BTK	6560427	KIAA0391	1400253	RAD50	6220450	MRPL4
5820358	PDSS2	20075	NDUFAF3	6520255	HERV-FRD	940747	CAMK1G
2370307	CDHR1	3890288	TRIM63	6220376	NA	3780717	SRXN1
5870202	FBXO33	6130438	GSTCD	6060433	RPS6KA4	1110373	C15orf48
1190762	UBE2V1	5820097	TMBIM1	150538	SLIT1	6860519	SPACA1
4590477	MAP4K1	4860438	DMXL2	520754	CSTF1	1090433	RNF41
1450603	C14orf106	6520133	CCNB3	990725	NA	6840148	CREBBP
2340082	IFRD1	3060056	SCT	7610301	PABPN1	70026	SYNGR1
4280017	FOS	1500463	ZNF37A	6840092	MYLPF	3400372	PRRX1
6330682	GPR142	1400541	SLC6A13	6130471	NA	510451	TIRAP
1850482	TNK2	770561	C20orf108	840196	MOS	4880056	CDH7
3390110	WDR33	2900438	ANO8	4280010	LIMS2	5690187	EPB42
6660402	NA	5130072	NA	2100286	ALS2CR8
2370630	PDK1	6110551	ISLR	6550243	ESYT1
4670711	MTR	830253	FOXR2	3370273	SGPL1
6560747	USP5	630537	NODAL	3800491	CXorf22
2850100	RNASET2	1400048	OR14J1	2750711	ANO9
5290762	UTS2	360270	NAV3	2030209	MTF1
4490673	TWIST1	4230431	CEBPG	3060736	RNASEH2C
670563	KIF6	7570553	POLM	5690575	SLC22A12
290110	ARHGAP11A	730286	TXNRD1	2230563	PPBP
7650538	NCKAP1L	1740020	TMEM63A	4560202	NA
3830403	ZNF143	6110209	RSU1	5670195	RTN1
1820286	C7orf46	3440301	LIN54	4810438	MAN2B2
2630132	YIPF2	4610102	TMEM123	1070687	NA
5890600	WDHD1	3830170	CBX4	2100711	CYP2C8
2450768	ZSCAN2	5960296	CLDN1	4180333	C6orf165
4780131	MSH5	2970646	NA	990598	BCCIP
6590386	C16orf89	5390180	ASXL1	6620343	TRPC5
5390639	GABRR2	3190338	HDHD3	610717	C12orf34
7510551	C7orf58	5690241	CHODL	3290451	SLC9A7
4390612	CCDC14	1850176	RSC1A1	650753	AFF3
650603	WNT16	3390017	CNDP2	1090167	GNAI2
160332	PSIP1	20041	ACMSD	3890372	DSCC1
1820440	TLR9	940431	CALU	3370671	MED20
3780725	OSBPL9	3440132	NA	4760369	CDK7
6400672	ZBTB39	870154	C11orf57	1410369	GLI1
7550324	SHROOM2	4880681	GNG13	6060326	ZNF295
5690270	GPRC5A	650458	FILIP1L	50168	GRHL3
6380040	COL9A2	4250291	CHPF	4830301	KAT2A
6420050	NPTX2	5670301	RIN3	6100687	RPS4Y1
3180445	C14orf79	1440440	MAPKAPK3	7160750	NA
4280692	PARP1	7210672	OR2AG1	2640689	MECOM
450333	ABCA2	3060095	COL12A1	3060450	RBM5
10379	ST6GALNAC4	2850110	PLCB4	6650017	ATP6V1B2
1740301	BTNL2	1240070	CD74	3190403	ITPRIPL1
5860369	KIAA0564	7320468	NCKIPSD	5310400	CRLF2
1780309	DNAJB13	5260315	ZBTB7B	4280021	RASL10B
6450092	C5AR1	5860373	SIGIRR	1770114	PDE4D
4830543	PAQR6	6660400	NDRG3	5720682	TMEM176A
5700561	FAM118B	4210176	NFE2L1	5690364	TMEM63C
2070369	TREML1	3840561	UTY	110240	C12orf29
