# Supplementary material for: Improved Innate and Adaptive Immunostimulation by Genetically Modified HIV-1 Protein Expressing NYVAC Vectors
Source: PLoS One. 2011 Feb 15;6(2):e16819. doi: 10.1371/journal.pone.0016819 (PMC3039654; doi:10.1371/journal.pone.0016819)
Supplement: Table S5 — Genes uniquely upregulated in infected pDC after infection with NYVAC-C-KC-ΔB19R. (XLS) [file pone.0016819.s007.xls]

## Sheet: Table S5
Table S5. Genes uniquely upregulated in infected pDC after infection with NYVAC-C-KC-ΔB19R
IlluminaProbe	SYMBOL	IlluminaProbe	SYMBOL	IlluminaProbe	SYMBOL	IlluminaProbe	SYMBOL	IlluminaProbe	SYMBOL
1400224	WNT2B	1660672	NA	1940224	PRRT2	6380167	ZNF530	670286	CDK6
290730	HIST1H2BD	5290270	S100A4	1070189	AXIN2	4640209	OLFML2A	520040	AKIRIN1
7210255	IQCD	510474	CYB5B	6270301	RAB33A	2680630	WDR24	360768	NA
2650753	KIAA1324L	1030278	PYROXD2	5310717	NIN	2070408	MID1	6450021	ANAPC4
650619	FAM125B	1190670	SPAG4	2350189	GBP3	6020468	PPP1R14A	4260671	AEBP2
4920441	ANK2	2510091	COL8A1	1850156	CLDN23	6130730	FAM96A	780600	HCP5
5050670	NUP160	7400243	KIAA0892	2120280	NA	5420215	OR1L6	3930356	SNX8
6100180	EFEMP2	1470647	KIF2C	5900682	SUMO3	2850382	TMTC4	2900121	SLC25A10
150093	RECQL5	4480400	MED14	6110270	GFRA1	6770017	NA	4640333	ZNF76
160553	SULT6B1	2480687	NA	2680370	SERPINI2	2060328	IL1RL2	4220561	TCAP
270520	DMD	1230739	GJC1	4050491	TCEA3	4640367	SFI1	1260039	THBS3
6940386	PHF14	870246	DHX8	3890192	DDX46	4780709	ACOT4	5050047	KIAA1967
3310451	PIGO	2760458	DNAJC4	7380041	PPM1B	520053	OXER1	5870113	THOC7
6180288	PTPRC	830189	SNW1	940240	C1orf112	1850093	DGKD	1230592	ABAT
6200066	CUL3	6220170	TRMT2A	4900689	C5orf54	3800452	EMP3	4760072	RORA
1940524	UBASH3B	1170332	NA	5550470	ZNF764	770026	TMEM38A	4640446	FHL1
1260538	ATP6V1G2	1430470	PPP1R9B	2070270	CCDC75	2100626	ALS2CR12	1850019	BAK1
4860379	FAM172A	4010243	NAE1	5690743	PCBP4	2260538	ARHGAP24	5340162	KIAA1598
160605	RASA3	1770392	NA	290343	TTC3	2750360	C16orf57	1780538	SLC6A8
2030142	CLC	6620577	TTC23	6520075	GDE1	540717	LONP1	3800139	HEXB
4670192	KIF7	7200333	RALY	5340577	HMP19	520008	ANKHD1-EIF4EBP3	7550047	TMEM161B
5890768	NFIC	7160343	NA	3940292	GATM	1400068	HOPX	2320762	ATP5G2
6520280	ZSCAN18	360475	PLAUR	1010446	C1QTNF6	2140519	SOS1	2190020	GNG2
1710161	ZNF502	4070576	NDUFAF3	4640670	USP7	1240554	TNFRSF17	2810201	KIF14
1090491	IFT81	2630022	RNPS1	150424	PPIL2	1340167	FOXP3	4480110	KCNJ10
630327	RET	4760392	CACNA1B	6180670	PEF1	7100603	KCNK3	3360138	ARL11
6940008	PNLDC1	5130274	ANKH	4880553	MFSD9	3180639	SYT4	5960187	NA
1820008	METTL7A	6620465	RECQL5	2230161	RTN4	2710471	MTA3	3610114	COMMD9
1400739	PTPRS	20475	TBC1D19	1440201	OR2B2	2690292	NCOA5	2640132	CCDC134
1450445	FLYWCH1	60768	FBXL12	6620204	OR4C13	1010487	BTG2	4200041	RDH16
6040653	TRIM6	7510097	NA	5290634	BCL2L12	2850372	KRT24	380433	FAM123A
3390603	MDH1	6560661	TMEM89	5420440	ABP1	1990427	RP1-21O18.1	3290392	DNHD1
4880475	SOCS6	4920390	ROR2	6860278	NINJ2	4180315	CHMP4B	3850121	EEF1A1
6400646	CCDC85B	1450400	ZDHHC11	2970615	OR2A5	2000102	ELL3	1510014	PCNT
2480315	RPAP2	7380162	HIST1H2AK	4200209	RBKS	5670156	PRKACB	4120278	KIF23
4760041	NLRP7	110437	TERF1	1710477	NA	3290576	VRK3	7050154	NA
1190753	MRE11A	6760288	MRPL28	4230035	SIK3	70364	ARL5A	4150500	COPA
1580477	C11orf74	4180544	ROPN1L	4860079	EEFSEC	4610593	SULT1C4	6280224	CYP26B1
1990639	ZCRB1	2340008	PDZD8	1410470	FAM71E1	4860711	CCDC88B	4760301	DDX54
3310736	B3GALT1	3370593	KCNJ4	2120341	BTBD12	6450040	BARX1	4070397	TRIM41
130707	ADC	670072	EWSR1	7050468	LILRB5	4120673	TRIM14	5670440	TNFRSF9
4040296	MYCBP	1110678	ATP2A3	2690689	ITGB8	4490133	SFRS2B	5810750	CBR4
3800603	WWP2	2510392	TMEM43	6280504	CDC14B	2030195	UBE2NL	1110139	C9orf167
4640142	STK19	5090537	NLRX1	1510008	GALR2	5550279	ENTPD1	1850592	RASSF5
540670	IL4I1	3360431	ZAK	4640608	PLBD2	7000121	NA	940682	SMCP
1050008	MMRN1	7560632	ITK	3850402	NTRK3	2750541	SPHK1	7610152	UBAP2L
7200717	ARID1B	730730	NA	5360521	SFT2D1	4150209	GPRC5C	830377	S100A13
4670148	SIAH1	7000494	FAM81A	5130192	CUZD1	7200376	CSNK1A1	1990477	C9orf7
5490551	MAGED2	4860204	ACIN1	4040097	KLF6	6590041	RNASE4	7380706	NINJ1
5550491	ARF1	7380338	UST	2470240	C1orf38	2140736	NA	2100224	RHBDD3
7040132	ANKRD12	3390450	NA	3850068	SEC24B	620327	DIP2A	6330523	POU5F2
7560136	WDR92	5260097	RNF41	7050372	COLEC11	1090255	CNPY4	7380139	SERINC3
2900292	RANGAP1	4830239	ITPKB	5670154	FBLN7	6960403	HIST1H2BD	3800333	CALML4
5050577	PNPLA7	6940521	MRPL43	6650086	ELL	1470463	OR2A2
6100474	EVI2A	5270689	HMGN4	5910397	LIAS	5550014	TARS2
5130136	CD82	4060754	ZNF552	3400646	FRAT1	1660477	CALM1
1450403	TMEM129	7150433	TCTEX1D2	2760370	CALR	2640341	FKBP5
3390343	SREBF1	5080672	C1QTNF1	6760661	CAPN5	3870131	WNT7A
1780647	ADCK2	4560482	CNTROB	380541	PPPDE2	1110592	EBF1
3290037	DNAJC7	4490647	CST9	5130767	MAPK14	520687	DBF4
2060082	MRPS10	5360424	RPS6KA2	2190326	DIO2	6020132	CLIC5
5090670	LHFPL3	1170544	FAM125B	2810594	CDC40	2450136	PSMG1
2650300	P2RY13	4210332	WDR73	1070097	TPCN1	6420243	ZNF347
6480746	PROZ	6130411	PPP2R3A	4760056	ELOVL4	7560315	NA
6220372	NSUN6	6350358	ZMYM1	1170470	MCTP1	2190743	RBM23
2850128	KPNA4	730072	PLEKHA7	6200196	SLC4A8	630377	RHOA
4180369	ATP2B4	290224	NA	4540632	EIF4E2	5290079	GLCCI1
7650615	GRHPR	2650112	SLC16A2	7330050	METT5D1	7160270	ERH
3140193	NELF	1050133	TIGD6	2060288	PLP2	4480593	FBN1
1300497	SPCS1	7160255	TMEM207	1030630	PPAP2A	4280041	SSR2
2810072	AMPD3	3610039	DGAT1	1010497	ZNF498	7320270	PNMA3
4850164	NUP214	4890274	HSF4	4670100	C7orf30	60537	NAT14
2480040	NA	5270762	DHRSX	3870110	EIF2S1	4890136	ANKMY2
4830129	PI4KB	4880537	LIMA1	2470431	ORC4L	1010592	CD36
6590576	NARG2	5810747	CRAT	2260131	PLCG1	4070180	PRRT3
520598	KLRAQ1	1070228	SPR	5720162	ANKRD26	4060273	RAB19
6520092	ELMOD3	4920369	COL5A1	6840040	ERCC3	1170239	LTBP1
3610139	GSTM1	5130612	ADAR	2260730	GSTO2	1770168	SUSD3
1400246	RSF1	3520164	BEND6	1940274	IFI27L2	5860307	PRKAB2
1940039	FUNDC2	6020327	DENND2D	4250048	CMTM7	1170154	ZNF3
7380719	IGFBP6	4290445	TASP1	270546	NA	1580722	NA
1500152	ACP1	2450338	TUSC1	6860041	CNR2	3130196	KCTD15
1500338	CDKN2B	4810543	CMC1	3780520	NA	460121	TRIM9
2970209	SLC47A1	7160037	USP13	1110201	C10orf72	1820195	ZCCHC3
4590446	MSL3	940543	PRTFDC1	2350091	LPXN	1580431	PIP4K2C
4220132	THRAP3	2760390	NCOA3	2710475	PWP1	610369	NUDT17
4150538	GSG1L	6900278	FYCO1	6020022	UBE2Z	1300162	PPP1R14D
4210239	MRPL13	5900332	CHMP1A	5220482	CA11	1500347	MED18
4810128	PHLDA2	7560180	SUSD1	4200386	TBCC	4070292	MAS1
2320653	ECHDC2	3420070	TOM1L2	4850215	ACAP3	1690719	SYNGR2
4610670	EPB49	3180315	ZNF319	4760373	CEBPZ	5130703	NINL
2760634	TRIM35	1260661	ADAM11	1230152	CYP2W1	4920577	ZNF628
20670	ZNF613	1050647	C12orf42	4070392	CYBA	2650288	PLP1
270050	ECE1	4480519	EDEM2	1740592	PVRL1	4490615	TSPAN3
2320093	PIGY	4610273	CLYBL	7150240	TRIM2	6520497	C16orf63
6590035	ZP3	5090315	DPP6	3400424	ADAD2	3190110	MSMB
3290685	DPYSL2	3060494	CARD9	6770593	PPP5C	6980332	HUWE1
1740458	C7orf41	4860646	FAM20C	3940068	UNC5CL	1470538	ZNF513
2650709	CDH11	6590088	LRRC41	7400608	UXT	6770463	CCDC103
2810468	SSH2	7200195	TBX3	1580021	TCTEX1D2	6060196	NFAM1
5900612	ZNF32	3940458	CRYL1	2340484	SCD5	6520468	SLC35A2
2370056	ISM2	6480095	SNX27	150019	SLAIN1	2810482	AHNAK
6060148	TRAPPC2	1430711	KLF12	2630152	NLRP4	6590594	HIST1H2AC
6020452	PHC2	1990347	CXorf59	7610273	PHF1	3420180	ZNF202
4040735	MYLK4	5390246	CCR7	1710397	HYLS1	7050470	TAX1BP1
2650750	CASP8	580240	TTC21A	270017	C15orf41	1300445	SOX30
4220088	HSD17B4	4730386	CAMKK1	7050050	CD33	7000142	KIAA0430
4480520	HLTF	2120195	TAOK2	3520246	CXCL14	6580400	PNMAL1
610019	POLR3F	4730379	GREB1	1410221	S100A12	3710735	NA
2940435	TFRC	2850494	ATL2	7380152	SLC35E3	110441	ACADS
3940538	TSGA10	3460564	PRKCB	70601	CUL1	6520619	USP53
1300706	MTHFD2	1570520	DHX16	7510687	SRCAP	5130288	YPEL1
3140095	PPAP2C	5220424	FSIP1	4850332	TIMD4	6380390	SPOP
6450619	SPON2	7570600	C2orf85	870709	SENP3	6270647	PPP2R5C
290296	FAM113A	4050634	FBXO9	5360020	PPP2R3B	3360167	CORO7
6290400	CD247	540138	WDR65	6370164	LEPROTL1	5720553	SFXN2
3520541	CHUK	4180307	ARNT2	2900435	SAP18	3310538	CD36
5050255	MITD1	4280398	NA	7650189	LAMB2	1820181	MXRA7
160491	ZNF268	1990541	UPK3A	940148	ABTB2	7160100	PPRC1
4490608	C7orf29	4780743	ETFA	1780156	SAMD4B	7560332	GPR101
5700669	WDR55	3400672	SERPINB8	5720521	HIST1H2AB	70070	GRINA
1770008	FRMD4A	4540184	SYTL4	7040634	CABP7	5900360	C17orf75
870437	TRPM4	7330441	RNF13	3060192	GINS3	2760431	WDR64
2120678	MLF1IP	2570646	IL11RA	6060097	KLHDC7A	4060131	C3orf58
770646	FSD1L	2140228	CDR2	4220347	LRRC1	3440519	C13orf36
940471	C5orf13	1110674	ZNF420	2570523	ARL2BP	5270112	HMGCS1
5260113	MFSD7	5270093	PRAF2	3120114	HIST1H2AM	4250041	HLTF
4390703	PTPN1	1440546	SSX2IP	1710630	ST6GAL1	4890102	FZD5
5870630	OPCML	4200440	TULP4	240435	FBXO42	1510270	SIRT5
840168	CYBB	520360	MS4A6A	3170458	C14orf179	1230719	PIGM
4900397	BMP3	5960053	SMYD2	940020	LARS	1820343	WNT5A
5050451	FANCF	4060326	ATP5F1	4050056	TBC1D16	6660601	HMOX1
7040386	EDN1	1500131	CPEB4	10240	P2RX1	1240730	SPINT2
2450427	NKG7	5360072	GK2	150021	SMARCB1	7200161	KIAA1826
4390274	NA	2360463	C1orf49	1340475	BRD2	5860289	KRT5
1580224	SIRT5	6520356	GJC2	5900438	HOXC13	2680746	CPLX1
2570577	KLF15	6110427	CLIP1	2710114	GNB1	1780259	CCDC109B
150288	UBA1	5090541	IPO9	1780762	C9orf86	2100050	IGHMBP2
1470050	FYTTD1	7040181	PFKFB2	3930392	ANG	3310139	ARF1
5670471	C1orf89	4670021	NPEPL1	2690563	SLC23A1	1300088	JPH2
2600050	IRX4	5090037	NDUFB1	6620682	EXT2	4670519	DCTD
