# Supplementary material for: Improved Innate and Adaptive Immunostimulation by Genetically Modified HIV-1 Protein Expressing NYVAC Vectors
Source: PLoS One. 2011 Feb 15;6(2):e16819. doi: 10.1371/journal.pone.0016819 (PMC3039654; doi:10.1371/journal.pone.0016819)
Supplement: Table S6 — Genes uniquely upregulated in infected pDC after infection with NYVAC-C-ΔB19R. (XLS) [file pone.0016819.s008.xls]

## Sheet: Table S6
Table S6. Genes uniquely upregulated in infected pDC after infection with NYVAC-C-ΔB19R
IlluminaProbe	SYMBOL	IlluminaProbe	SYMBOL	IlluminaProbe	SYMBOL	IlluminaProbe	SYMBOL	IlluminaProbe	SYMBOL	IlluminaProbe	SYMBOL
2940221	SLC35E2	6560477	ZNF785	1770747	TMEM160	5340504	AKAP7	1660195	DHRS12	7320349	KCNA5
5810440	HNRNPAB	5390411	PHPT1	2360672	TNFRSF19	3420097	NA	7560075	MED11	6980113	PHACTR2
7330377	MLYCD	6510661	NA	1470332	FXYD5	4880370	JUP	5130750	HHEX	4540072	C16orf75
6110301	KDELC2	2600402	ARID4A	6840753	SPTLC2	1660086	FAM100A	3170593	PTPRA	6940491	GNL3
7330196	EXOC6	1300246	DISC1	1340632	ZNF174	830446	RUNDC1	630674	ECE2	5870228	ADSL
50129	FHOD1	2370132	TNFRSF11B	5860402	GLDN	4730743	TCEB2	3990433	ADAP2	5550553	DHRS13
3180348	SCYL3	1300228	CUEDC1	4900670	COX5A	2940739	RASSF1	7650435	DCTPP1	1190110	VPS28
4210064	CSNK1G3	3800050	ADCY3	6350681	PPP2R1B	4920398	SPPL2A	5900253	BATF3	6560441	XPC
1410168	ELF4	5260537	YEATS2	940577	CSNK1G1	2600382	GPX4	3940484	MEF2D	4490528	CKAP4
3390022	COX4I1	3420128	AP3M2	290373	TRIM5	2750376	ZNF77	1440037	BID	4730674	SKP2
1740441	PPP2R4	6900424	TYK2	3800110	ORC5L	1740373	ULK1	4250601	SETX	450397	IFNAR2
1090438	ZMYND8	7550376	TREX1	5270681	TMEM110	1710546	CHST12	2230491	NHP2L1	2000220	HEATR6
380079	SPATA7	580598	ANKZF1	5490750	RELA	4180050	TIMELESS	1170482	PEX14	130750	YPEL3
6770209	C2CD2	5690731	TRIM14	4900037	NA	5670523	CIAPIN1	3390725	DENND1B	3710711	STAG3L3
2690670	ACTR5	6220397	SC5DL	5290259	KLHL22	6980639	ANKFY1	6590324	PTDSS2	4810477	MMP28
6180253	CDC42EP2	1570327	BRCA2	4230377	PDK2	2850180	NUDT16L1	5860554	APPL1	6450685	PLXNA1
5220189	PIK3AP1	7200753	TLR7	4780040	MRPL41	6620397	ISCU	360142	RIPK3	3060128	CHSY1
5360553	ECH1	2230273	AFF3	4590026	IMPDH2	7040707	KIF1B	3450040	CCBL1	6270553	CXCL10
4610048	AAMP	6330242	OGFOD1	5490356	NXF1	5960678	NISCH	7210397	GNPTG	160639	EBAG9
650156	ZWINT	1770717	HIRIP3	3840131	NUP153	1660661	SUB1	2000546	C3orf10	4640040	PAPPA2
940487	FUT3	6560075	TRIM21	70767	BAIAP2	6770465	C18orf22	4590612	LMBR1	7160373	FUT4
6660767	SLC35A3	6510537	FKBP2	430437	HN1L	4920450	ZNF555	2000438	MFNG	4390470	TRIM4
7100008	NA	7320731	MAP3K4	3400592	ICK	3060487	PSMC1	2650020	PWWP2B	6510129	CCDC149
3460091	SMC6	1570193	ARHGDIB	7000634	NA	1940064	PHACTR4	3060477	RPL8	6280326	HDC
460086	PARD6A	5670315	LSM7	2690402	ABHD6	3190048	ZNF688	2490537	TNFRSF1B	1990440	PFN4
5820465	COX6C	5670674	MME	5550296	OSBP	6860202	TKT	3370661	SMU1	3800047	AIF1
510162	ELK1	3930681	DHX58	2120079	EIF2AK2	6840576	ORAI3	2320037	TP53RK	7160327	ARPC2
4900086	HAPLN3	520050	C9orf85	6270706	NA	7100577	VPS26B	2570291	IFNGR2	4730397	C4orf46
460427	TESK2	3360139	NUDCD1	4490242	PKN2	270348	CHST10	2480373	ELMOD2	1010682	ARIH2
3180039	RGL1	3830095	NA	990041	BCL7A	4670414	TMEM140	3710161	LHB	2640768	CTSC
6280471	HSPA1L	2810687	LRRC14	3390373	TIMM22	7400575	CEP97	1030747	HLA-E	6760255	MNT
4120703	FCHO1	3890482	ZNF581	940725	NFATC1	3170139	PHACTR1	4260685	NA	6650672	ZNF439
6860482	NA	7380653	DDX56	2030044	C1orf144	5090025	C12orf66	4050192	NDUFV3	380682	RBM28
1340470	CECR5	520356	FXR1	2000148	IFIT1	5900593	THTPA	6650612	TOLLIP	1500706	SMCR7L
1660424	CASK	5360086	WDR82	70661	CCDC72	1300167	FLII	4590593	NA	4860209	MOBKL1A
6450373	DNMT3A	6250397	DPH3	620754	RPS5	2070520	CDCA7	6110474	HDGF	3420739	SNTB1
6180050	STK24	3370280	MPP6	7320132	HELB	7150176	MAT2A	5420544	SFT2D3	4120309	C7orf36
870563	RNF138	6480092	FAM65A	3170064	MICB	4590228	GLRX	1440241	CALHM2	2230010	C6orf204
940639	ERP27	2450491	GBX2	2510369	RBPMS	4570433	DDX41	6100619	LARP4B	520164	SLC4A3
840240	UTRN	7200168	PDGFRL	2470161	PLEKHF1	2630768	LMNA	2060291	STOM	5360414	ZNF766
3890671	FAM136A	4200035	RBM45	1990438	PANK2	3290187	PCMTD1	2600286	CCS	5860315	DNAJB6
3440338	RNF181	6660369	GCNT2	3940097	LIX1L	730291	OXR1	5390561	UNC50	20347	TRADD
1990441	TRIM27	7570243	SSR4	1240482	LAGE3	5810022	MLKL	3180026	PSMB8	4250470	BOLA1
20553	C1orf124	5310427	PATL1	7100328	NA	3710152	TRIM5	5700167	POLR1C	1170020	SLC26A1
1820341	INTS6	4730605	AURKA	3610112	RAB11FIP3	2490202	TMEM219	3890176	EIF4EBP1	6580458	CNOT4
7000609	ARRDC2	1940561	CGRRF1	6250064	IRF1	4880215	GTF2B	2000494	AR	7320687	POU2F1
2190408	UPK1A	6370195	RAB11FIP4	6770600	EAF2	4640427	HIATL1	4780253	POLR3B	450300	ANKFY1
5860215	ABHD5	6770408	MCM2	4280129	ELP2	3170162	PRNP	2230367	NA	5550369	ADPRH
1190647	ZNF323	2230619	HIST1H4E	730719	HMHB1	6840059	CPNE6	5810196	TECPR1	6980593	GAMT
3830671	MRPS21	5820324	PXMP2	3610327	OAS2	730110	METTL4	3460358	MCAT	3450743	ATP5H
4810326	TRNT1	6860753	TSPO	1500678	TFPT	7510019	FOXP1	1110195	ZNF416	5340327	EIF4ENIF1
5360670	PLAU	6280543	OASL	360598	FAM71A	4920064	CISH	6380338	POLB	4120377	C2orf47
5670241	STAU1	6480441	FPGS	2450717	BLM	7210372	RPS29	6280674	HAUS8	360619	FGR
5690373	GOT1	6960333	RIMKLB	540524	NMRAL1	1400682	EFHA1	3890521	DEDD2	7610053	DDX60
580332	SLC41A1	7570717	GRK6	1500132	SLC35A5	4560576	MYD88	3130450	ADK	770411	PHF15
7550468	TCEAL8	10050	PAPD4	5570491	PLP1	7100131	BCS1L	6620056	NA	5290403	WDR59
4670471	TRPC6	2760093	FBXL8	3800634	AVEN	4210403	SLC1A3	290114	EBNA1BP2	70592	VCL
4180717	OSBPL2	130403	RNF19B	7550021	TTC25	1470035	ADH5	6100220	FOXP1	2480669	MCC
4250202	STAC3	1010253	NT5C2	5050603	TBC1D10C	5860376	BAD	6130747	PRPSAP1	4210047	C3orf25
1450255	COX19	4040450	VCPIP1	6290743	APOBEC3F	6400465	PTPN6	1260341	IL13RA1	6130138	POLR3C
510195	RPL27	4490452	MIER1	6380441	ENO1	2370138	TRIM26	4150184	NA	3440674	ASB2
4390066	LIN37	1510669	IFNB1	3420541	TMEM97	3180563	GPR180	160270	FXYD6	6660709	TTC37
3290014	RNF168	7100546	LRWD1	1260025	CDK5RAP1	3710044	PLAT	2230603	AP3B1	2940438	PTGER4
7160753	SAE1	1230324	CTU1	2680097	YPEL5	5870746	PPP2R5A	5090403	CAPZA2	5810632	C22orf28
1500747	CBX7	6760730	RSRC1	380056	B3GNT2	1780482	CACHD1	5290370	NA	5290717	ZUFSP
2320452	NA	5290646	FAM69A	1940605	WDR8	2470386	DEXI	5340450	ABHD15	580465	VASH1
2750612	UNQ1887	6840328	SMAD3	4920458	CREB3L4	3610470	TROVE2	2070170	UBE2L6	4260156	CISD2
2000468	SRPK2	4860356	BYSL	6840156	GMDS	1580053	WASH1	6590445	RIN2	5890414	FYB
4890092	TSEN54	7150059	STAMBPL1	70019	SFRS14	4540725	PDHB	1240725	SLFN5	3370180	BEST4
7040184	CCDC34	10196	C21orf33	5570270	GYS1	5390603	UPF2	270605	STRA13	2100201	KIAA1274
5900441	NSFL1C	2850433	SPSB3	1470242	NUDT5	2600747	IFIT2	4850176	RNMT	510554	ARHGEF7
430605	NA	610600	PAFAH2	6560204	RFC3	4050554	NMI	450164	RAB5C	3060703	LOC81691
4570743	TRIM34	1740044	C18orf25	4250398	STK4	3400619	CRELD1	7550139	STAU2	4760703	DDX58
7150253	PPM1M	4850612	UNG	2480722	UBE2T	2510477	B3GALT6	2490408	C14orf104	4070050	SCLT1
3710653	TMUB2	5130414	C9orf23	7650433	TIMP1	5050669	EIF3D	6770754	RP3-402G11.5	1470632	UROS
4570131	SIRT4	3940189	JAK2	610189	COBL	3840079	RAB3GAP1	3990563	IFNA10	6560156	DUSP3
3360343	RSAD2	5310086	ZBED3	2970121	MXD3	670176	ZNF618	1300328	ABHD10	5560100	SNAP47
2450546	MBNL2	1300601	ST3GAL1	1510301	SCYL2	5890739	TAGAP	160484	DPH5	2630445	CASP10
6400711	ZNF573	1740494	TOMM40	7650286	EXPH5	7050626	PCNX	2100047	MAGIX	2810328	RBM12
6290379	FAM156A	7510114	CSDE1	2710347	WNT10B	940010	CHCHD10	6450300	GEMIN4	4920619	SUZ12
6860445	MEX3C	7000307	ACSL4	430577	DDX50	3360280	THYN1	5550037	CNN2	2630215	EXTL2
3170192	KHDRBS2	4220338	SCYL3	5900433	KIF20B	2940196	KIAA0174	1990053	POLRMT	3400577	EIF2S2
3450180	OAS1	7380221	SPATS2L	3310523	ZNF696	4250328	CHSY3	1170440	AHCYL1	5890241	ZFYVE26
4210050	WDR54	3290292	LAP3	4590040	CCNB1	2710735	RASD1	6280440	BIK	1770468	MYST2
1240097	BAZ1A	20241	SLC7A1	4590494	YIF1A	2470142	ZFP82	1440133	NGFRAP1	6450692	PSMB9
7210482	CCDC114	1510746	BET1	1710278	CDC34	5560349	RPS11	1940228	FAM58A	7560471	MOBKL2C
4250670	SLC43A3	2320719	BDKRB2	6660753	C12orf41	1500129	DCPS	6590278	CBX2	2370017	MCM8
2060091	DAG1	2370102	RAD9A	2570091	PHF19	7380180	TREML2	670671	TMEM134	4120717	CHRNA1
4060112	FAM53A	1990504	WIPI2	6450133	ZNF671	990075	BMP4	1980524	GBP4	2230730	SRBD1
160242	C13orf15	7100092	GPR146	5260403	ST3GAL5	3610136	ACADSB	2450131	ZMIZ1	5220187	TMEM85
3460424	CHKA	3850053	ANP32B	7570358	NPC1	1710768	NVL	3800670	PXMP4	3870717	RPA4
4120056	IQSEC2	6200187	TNFAIP8L1	4250056	TRIM14	5050040	SLC5A6	7560382	ELK4	3140138	NA
2120689	UBXN6	6290431	TRIM45	5390113	CORO1A	7650639	CHRNB1	130561	GSTA4	540131	PXMP2
4480280	BRPF3	5220333	NA	3060440	NME1	1820504	NME1	1740451	IL1R2	4920382	VAC14
2680020	DAGLB	160674	RHOH	2370414	C16orf42	1470215	MAP3K8	4540021	ATP5B	5490593	BDH1
6940446	MEX3B	5130066	NA	7040487	SCNN1A	2810364	KLHDC2	1190039	HLA-DPA1	7100220	XYLT2
6520241	FAM116B	580114	ILKAP	2140154	CYB5A	3870497	FUT8	2030376	GLG1	3850059	LMO2
3520743	PHLDA3	7610168	CNTLN	2360022	RAB24	4150309	ZNHIT1	3310025	OCIAD2	7550735	MPST
650008	ANKRD16	840647	RPL36	3420022	CIB2	7040315	STX16	20576	HDAC3	20465	MRPL36
1260373	MTMR14	630332	ZNF773	6350626	CCDC120	460519	RABEPK	6380458	ELF2	4260286	WDR66
2710332	RP2	2680327	ITGA3	4060768	DBT	630014	MAN1A1	1440356	CNOT4	1260435	ZNF511
5560594	TXNDC17	3440400	TMCC3	6450154	LSS	940288	BAZ1A	5270619	FGD3	10133	SLC9A1
1710674	DUSP23	5270132	CBLB	4730739	RPS6KA1	4210463	IFT122	4900333	HAGH	4230619	GCA
6020487	USP39	4640689	EIF4A2	5080605	SNRPA1	3460187	UAP1	1980403	ZNF395	1240553	SESN1
2810241	EXOSC5	2510646	NIPA2	1450397	HSD17B8	940039	GRB2	7040037	CUEDC2	7400133	CELF2
3890563	LAMP2	360402	AMPH	4260050	CASC5	450189	XAF1	3940296	TAPBP	2360528	MCM7
7000630	DNAJC3	5890300	DNAJC24	4150474	ZDHHC21	7550242	HESX1	5260082	CP110	4230168	MANBA
7570195	KIAA0355	3990619	TOP2A	6290603	EIF3B	6940427	ZFP30	4570440	QKI	1090546	PPTC7
6330132	ISG20	2070593	CCDC45	4070626	VANGL2	5490743	KIF1B	1470561	FAM173A	1990494	FIG4
1340600	PPP1R15A	3180424	PYCRL	3190735	SSNA1	1710639	RBM4B	3940368	MUSTN1	3290315	NRD1
4180358	APC2	1070014	CSF1R	1430280	CEBPA	2570100	ABCA7	5490646	DMAP1	5720154	ZBTB48
7320441	C7orf68	7560674	UTP14C	5090632	LGALS9	5890605	FAM109A	1300671	NCOA4	4760450	SNRNP25
2690315	RNF44	6840356	MGEA5	6290114	SDPR	5570041	AKT2	5670424	GNA15	5340435	STOML1
6280133	MYH11	4010184	FAM167A	6960019	NA	2030068	SCYL3	7610538	H1FX	5360156	IFITM1
1500647	SYF2	7000356	RXRA	6590296	NME7	2710402	ZCCHC14	1940162	GBP2	870202	TNFSF10
460255	IFNA5	2680754	MRPS23	6290575	ABCG5	1660674	NUDT22	2600184	TRIAP1	6980048	GOT2
1450093	ACAA2	1940053	ATP2A2	610519	TPM1	6650575	MADD	1660541	ESRRA	6220152	ANKFY1
6650189	PEX5	5090215	IFI6	6100408	NLRC5	2100129	NEDD9	3370349	CFB	3940435	EMP1
4070025	POPDC2	70102	ALDH7A1	4210138	C6orf64	5810767	ZNF446	1170326	POLE2	7000703	POLR3K
3890500	MRPS21	1030008	TGFB3	3780762	BOD1	1110243	MIF4GD	5270343	IQCC	1410563	C18orf25
3940152	NA	630091	NCOA7	5700753	CEACAM1	3440500	ELP3	5390121	NA	580209	SH3BP2
5490068	MCOLN2	2030736	SEPHS2	6380086	GORASP1	6110392	GNS	5550543	AKR1A1	6350292	C1orf50
5340066	CRAMP1L	5270670	NA	1500390	C21orf56	10435	LYRM5	6040521	ZNF273	870239	OR3A3
1300187	RDH13	5700286	ABCB7	160026	MTMR6	990121	ARHGAP11A	2630356	TUBGCP2	5570309	THOC1
3460132	PAQR4	380152	ZNF2	6020630	NA	2480494	NFX1	6620528	MT1X	780711	XIRP1
2810121	INTS4	7160246	JMJD8	1740075	C9orf21	4900193	ZCCHC7	1030463	PROK2	4490324	SMPD3
6100347	PTPRE	4280246	HPS5	670161	CAST	1260139	RBM9	60079	DNAJB1	10008	RERE
5570088	SRM	430259	CTNNBIP1	3130139	C9orf66	7560253	EXOSC4	3120129	KCNH8	2680767	MRPS24
430332	ATP11C	4830121	WDR27	540139	NFKBIE	4480576	CREM	6040390	RUNDC2A	2650138	PSMG3
2000646	B4GALT4	4890156	RCAN3	3800463	SLC29A3	5570278	CXCL9	2190544	DPY19L4	3130661	C11orf58
990382	C1orf53	7150682	ZNF800	7000619	VAV1	540193	TMEM50A	4730369	BTG1	3130600	BTN3A1
6960754	FLVCR1	610047	IFNA1	3140064	NA	2510220	IFI35	6020280	NRAS	2850121	NA
460561	CENPJ	60128	PTDSS1	2070370	NA	2370703	BBX	2370100	DDB1	3610398	MMACHC
2640392	TNFRSF6B	5050500	ZBTB9	5670093	ECHS1	5550402	PHF19	460129	NAT9	3520278	GALK1
1260731	MDP1	7380110	CDK4	5810671	C7orf50	2000022	IRF9	6980398	NDUFS5	3360646	MVP
6560445	DNAJA3	5090253	SFRS14	3710343	ITIH4	7040139	ZNF324	7040162	NA	7000086	KCTD20
290603	AARS	1430544	NOB1	2340072	PARP12	1780411	PEMT	4670458	NA	2710672	KIAA2013
2060301	GALNT10	270278	ACTR8	2760673	NHP2	6370762	POLR2F	6020445	MMGT1	6650026	ASTE1
580066	C1GALT1	7210349	BVES	2360484	HOXC9	4780048	FBXO7	2450148	PARP4	7040553	SDCCAG3
60092	PUS1	4220026	NUBP1	1780300	TSHZ1	6590132	IGFBP3	360053	MPPE1	7150324	LRMP
1580601	USPL1	1240221	POLR2H	4920110	GADD45B	6980092	PHF23	6100521	NA	3390053	ZKSCAN4
1170605	LPAR2	2190377	EIF3G	2810326	WBSCR27	5220678	LRRC33	2900450	ADAR	3290379	C12orf23
520678	CD53	3440189	ZBTB20	4390255	CCDC9	3390605	AZI1	6550647	COG2	1050079	TPK1
6350161	LCP1	430747	PECAM1	7100632	NCRNA00188	6380008	EPC1	6980474	ZNF160	4060041	MYST1
7550112	CITED2	160554	ARID5A	1440243	SEPX1	6040754	TALDO1	520035	GTPBP3	6370039	RAVER2
1430053	TTLL12	5690358	TMEM5	2470348	NFKBIZ	4280162	SCNM1	460292	CSRP2BP	5860156	C22orf39
2450500	CCDC62	50274	NA	3450414	GRIPAP1	1010653	POLR1C	5340338	E2F2	270224	MOAP1
2360689	LIN7B	4290154	STK11IP	3710086	DHRS12	1770661	RAB21	4810187	STAT1	3060754	SEMA4F
6450438	DMXL1	1820750	STAT1	1660386	PTPRO	5670136	SLC39A3	1010333	MSX1	580446	KLHL26
110180	ARHGAP9	5960767	CRKL	1340360	RCC2	7510709	CEP55	3940477	TAP2	5860750	PDE3A
4390288	TH1L	1340537	ALKBH2	830482	NA	7200768	ITGA4	1710215	TIGD1	1230296	LTV1
1110296	PXMP4	1430524	LTA4H	4670020	NIPA2	1450082	TRAPPC2L	5340291	KARS	1780379	ALKBH4
2480475	SLC25A11	4120379	GFI1	270152	SLC7A5	1340703	LUC7L2	1110154	NA	1740086	B4GALNT1
2710187	ATXN7L2	6620379	LRRC20	4150397	HELQ	3420632	PSMB8	3450136	RNF144A	2360452	PFKP
4920326	NA	5690382	PPP3CC	6510678	NPSR1	4860673	DDX39	1260022	C12orf10	6650242	IFITM3
1240739	LEPRE1	5390010	SLC9A8	1010347	POLR2I	3120162	NA	6100136	CASP4	4050452	PPA1
5340767	CEACAM1	3130669	SATB1	2900348	ZFP36	2030678	HIST2H2AB	3180253	NA	2600739	VRK1
6380239	SGIP1	3460468	SEC23IP	2850239	DUT	5910619	STX2	2470079	ZNF207	1260546	UNC119
6250075	DHTKD1	5420398	TRMT112	6250019	SHC1	150092	NA	2360167	FARSA	3850414	GNL3
4900348	TCF3	5260278	PPAPDC3	130020	C14orf159	6590139	LASS4	4540326	PYGB	1170564	CHD8
1050470	NDC80	4860161	SP100	1190445	TOMM34	1300279	DDX59	770630	CCBL2	4540102	SV2B
6510170	IFIT3	130519	STAT2	10161	MOBKL2A	6350632	TSC22D3	4810474	IL18	5820427	PDIK1L
6770025	FAU	2360593	DDT	7160059	ATP6V0B	1010435	C1orf55	3290152	ZNF3	1170647	ACADVL
2000307	ATG16L2	2100678	DNTTIP1	1090132	PARP10	7100066	POLR2G	2970332	WEE1	1450240	BEX5
2940681	UNC119	6200402	MT1A	990672	VPS18	4920487	TCEAL4	7160735	PAGE1	6020632	FAM109B
6110091	NA	4880324	TMX1	2480202	C19orf73	7050326	CDKN2D	5390338	DIP2A	6200014	ZNF165
4390064	ELK4	2030520	PIGS	6220142	EXOSC9	840360	UBQLNL	3060458	FAM111A	1780450	ASB6
670386	ID1	6480403	TXNDC3	6520180	IL18RAP	4230554	REXO2	2490333	ZNF467	770482	ZNF235
6350131	CTRL	2570079	STAT1	840554	RYBP	7650333	PSAP	5960747	TRIM22	2490382	USP14
6380681	C19orf12	5570754	DNPEP	6590053	NAA10	5340427	TLR6	2340601	AMMECR1	630603	ZNF189
5220068	C4orf14	2760441	LDOC1L	4760288	ANAPC11	4480327	MRPL32	6480661	GSK3B	3830164	C14orf145
4180356	RBBP6	580408	GSTCD	60544	NA	4180494	ITGAL	4590615	C7orf59	2810523	SSR3
610148	GSDMD	20243	PRDM4	160746	APRT	5550377	NDUFB11	7160707	TBC1D14	5670296	UBTF
1710286	SKP2	2940022	BLVRA	4070215	RGS12	3140402	VRK2	7150475	WDR1	4200253	C14orf28
520484	USP15	2350397	YES1	5890288	VEGFB	5670458	PRR3	4890408	PMM1	2850112	UBAC1
940356	IL15RA	5860368	CUL4B	1450670	EIF4A1	460435	NA	3390010	PUSL1	1770243	IGF2BP3
1780278	EFNA4	2230288	TST	7650343	USP47	5220204	C19orf66	60719	KCNJ2	1440358	IKZF2
5130674	CSE1L	110669	USO1	5550348	ICMT	6450278	MKNK1	1820019	PIAS1	50278	LAIR2
7510414	IGFBP4	3310491	IRAK4	540221	NOP2	7160500	STMN1	840678	ENPP2	5910541	CTNS
5550086	ANGEL1	4060255	ZNRD1	630709	ELOF1	6250288	MPP5	3290731	PRKCH	2120500	SNX6
3060196	ALG10B	4280204	PHB	2350546	GPR55	110451	SSR1	6250435	ARHGEF3	7200735	GCNT2
2510239	TRIM56	3830129	VASH2	460047	HACL1	2450608	ACO1	7320551	LYN	6280414	ATP7A
2510551	STK3	7570671	UNKL	4900674	BST2	2070682	PML	2680639	SLC25A38	460438	FAS
4210041	UQCRQ	3290017	C1orf26	6380112	GRAMD4	7160136	STX17	4570441	IFIH1	6110348	C11orf24
3830768	SOBP	290132	C20orf117	5490008	RSL1D1	3400605	ZKSCAN3	5220035	TUFT1	3440368	PPP1R7
380014	SLC25A19	870491	BUB3	6400195	MRPS6	4010072	C7orf25	2810040	TIPRL	1110039	CEP68
7380273	GPR114	7040497	ART3	3870338	IFI44L	1030477	SCARA5	6270095	BRI3	1510082	LARP1B
2490259	PINK1	5870301	KIAA0513	1450193	LGALS1	4480224	SRPRB	2600209	SURF2	7560762	RNF40
5130139	HSBP1	4040678	TMEM19	870408	IL15	7330392	TAP1	3710673	HDDC3	6520494	ROCK1
6620750	ZC3HAV1	4120689	FES	1170477	GPRC5C	3870561	EHMT2	3170112	TRAK2	1570754	CSTF3
6770707	SQRDL	4180431	NA	6510253	NLE1	1240243	ATL3	1470128	CCRL1	670360	ALKBH6
3370195	SDHB	5360717	TBC1D10A	6180056	TOR1B	20110	CREB3L2	4060064	HMMR	6280189	NA
2900274	VASN	2600133	ALPP	4390484	TACC3	70035	ZFP42	150543	FAM83D	6250546	ARHGEF19
2320392	C12orf65	5900524	LACTB	6940358	SELL	4780475	C1orf173	5490014	ZBED4	1430767	NA
2140221	PARVB	4760424	EIF3K	7560164	GCAT	6380021	COQ10B	7650376	KIAA1033	4250059	HRASLS2
6130484	EGLN3	5720129	NFIX	5690563	NA	6510445	ANKS3	5130291	P2RY6	1450370	DCP1A
1400397	TMEM101	650441	GTPBP2	5870326	SLC2A8	4590139	XRCC1	2370072	PRR11	2630195	VAMP5
6450136	DNAH17	5080471	MAP3K6	5870280	SLC25A35	4880433	IDH2	1770196	RG9MTD3	4490259	COX8A
4560541	MLKL	6330538	MAD2L1BP	1410201	CD59	450445	NSUN5	6960181	RPS12	2470296	ZSCAN16
4900753	C12orf52	5290289	RPS29	4540382	ZC3HAV1	6560301	SH2B3	4610110	CD300LB	1010475	CAMK2G
5570639	HNRNPF	5670475	GCHFR	3850167	NUDT3	4480368	TMEM60	2900132	RBL1	5550528	C20orf132
4250491	SFT2D2	2320735	PIAS2	1090468	CCDC12	4590390	NA	2480615	ARPM1	540382	RSAD1
2000132	LRRC47	4860181	SLC38A5	7000014	FAM50A	2900722	DNAJC13	7560039	TAPBP	7380292	TMEM179
1580296	CWF19L2	1440605	ZNF101	5720646	PKLR	4250445	RPL4	4220519	UBA52	2470634	PBX3
1440209	RGS10	6560497	BCAT2	5900692	GSTK1	6450397	CCNB1IP1	450356	CNTN4	6520014	PCGF6
1580333	KIAA1467	1170092	TAF1C	6580484	MOV10	4670162	CTSH	2750187	NEXN	2190220	TTF2
6380370	CCND3	670598	RPP25	2510079	CLPP	2060543	ARHGAP31	6370273	CTPS	3460097	HOXB2
610564	ACVR2B	540563	HLA-DMA	3460441	EDF1	7550181	IFNAR1	2360348	CMPK2	3170273	MYOF
7040437	SPNS3	6760195	RCBTB1	2450129	FLOT2	3390477	C17orf79	5960114	MRPL34	7050576	COMMD7
7050609	XPNPEP1	4280348	RNF166	7320021	HMBS	6270112	C11orf17	240156	MORC3	5130521	ZNHIT2
160411	NCOA1	520528	CCDC99	2640114	NECAP1	670609	RAB2B	6020564	RRAGA	160204	RPP40
1570484	ATF5	4890270	LY6E	6940682	NF1	3060523	NA	5810541	TBRG4	2030730	UBE2I
7100039	ABCF2	7610747	MRPL24	6510603	APRT	5050347	CD5	7160274	TXNDC12	4810615	SLC25A44
2000193	CUL2	5700747	DCBLD1	6380241	UNC45A	5490431	SAT1	6590731	DTNBP1	5960017	DRG2
520630	CLN3	5130661	FAM105A	6350332	SEL1L	150176	OSGEP	1030358	COG7	3940392	PRUNE2
4280482	DRAM1	2120088	ACTR1B	3140022	ZSCAN2	360747	COASY	10142	CD164	1230544	UBL3
510129	AP4B1	730114	PRICKLE4	4070538	TDP1	3390730	DOLK	3370523	TRAF6	2350471	ZNF343
6450424	NME3	6110035	DDX42	620136	LILRA5	2810605	ZNF266	6620315	COQ6	7650414	FAM20B
2640240	DENND4C	2030400	NA	6420289	PIK3R2	430593	RPL31	2100296	NAPSA	6380022	HMHA1
3310358	PHKG2	3890543	ETNK1	6060242	ZNF93	5560661	FBXW7	4120475	SOX15	1260543	ARHGAP21
1430402	NUP85	5290358	CPT1A	2030170	CARD16	4760209	MMAA	2600500	SEC22B	160703	NIPAL1
2360370	KPNA5	5690156	TTC31	6250082	HECTD2	1980079	KCTD8	2140040	TNFSF13	1820482	NDUFB10
870646	ERLIN2	6290519	STOM	4290491	PSME1	6110195	ZCCHC24	6060605	LIPJ	1500470	MED25
160333	C6orf192	780367	ATP2C1	1510661	RNASEH1	2190241	AP1M1	2470762	SECISBP2L	6370397	CSRP1
2120097	CHAF1A	6280474	RB1	4010343	TYW3	2630500	KSR1	7400050	CCM2	5700520	PRMT5
1660307	DCAF6	4890327	IFIT5	7210433	ZNF763	3120068	ITIH1	770088	DTX3L	1340411	CAMSAP1
6200017	POLR2L	2260128	GRLF1	4920474	INF2	2810382	RALA	6250433	FILIP1L	6650451	MYCBP2
430239	NRBP1	1510040	DYRK1B	4730184	FAM82A2	1170619	PFDN5	2320215	NUP210	3170703	LY9
2570132	CLEC2D	2060128	ARMC6	3140056	HDAC1	2710142	IER5L	4920372	KBTBD2	3450253	ZNHIT3
6510553	ARID3A	6590661	NA	4260722	TPRG1L	6220593	MGAT4A	2690520	RINT1	2190707	DNAJC15
2360020	FADS1	1740471	TINF2	2940730	ADAM9	620161	EFNA4	4230201	CDKN1A	1850110	C4orf33
4760349	LRP10	3060110	SFRS6	2640301	TNF	4200008	ATG2A	3360112	TMEM2	240053	GCH1
2030309	SERPING1	4610672	PRR5L	5080682	CTDSP1	4250288	UFSP2	2600059	GNPDA1	6290068	UBXN1
610554	USP25	6760154	NA	6860382	OGFR	2230187	ROBLD3	1470086	RPS19	10685	ANTXR2
60014	FAM84B	4730037	SASH3	3850767	SBK1	6370504	RPL35A	3370075	S1PR4	4540543	SUPT3H
3140500	OPN3	1580168	ACTR6	5960739	PSMD4	3930278	TMEM177	3930201	ARMCX2	1030379	TRIM69
1660632	ZNF207	4230243	NHP2L1	70168	MED29	5290593	GAMT	2750750	UBE2G2	5870184	SP110
4230133	POLG2	1070300	NA	7510608	C12orf45	3710647	MXD4	4890674	SH3BP4	5080615	IL16
6660768	IRF2BP2	6590201	ATP6AP1	6280332	CXCL16	5720128	COQ2	2640408	DENND5A	6290296	NDUFB7
3180408	C3orf21	5130039	PLEKHJ1	4850079	WDR5	2490309	SH3TC1	5270431	NAP1L3	5390064	ANKS1A
6980327	DKC1	5090491	CXorf38	780471	ZNF816A	2750040	ZNF526	1240441	NA	5340142	RCL1
2710068	EIF3I	5560497	WHSC1L1	3780670	NGLY1	6220368	POGK	6940209	HTRA2	6760746	MRPL55
5870438	TAB3	4560129	LGMN	3450563	SCO1	2810202	PHF19	6660626	BRD3	3850292	CHCHD4
4120114	IL12A	3890762	IFNA2	6040114	PPP2R4	1980750	APOL3	6180470	FAM108B1	6860300	SMARCA4
7210554	ARPP-21	4200270	TMUB2	60326	C7orf42	7650026	NA	4730402	AMZ1	4480288	AEN
4150066	CKB	3360100	IDH3A	1030026	CENPV	6370278	MPV17L2	2190390	NCOA1	2680138	TFAP4
6220487	PCMT1	2640707	NR1D2	1050414	HAMP	5910347	ZNF250	4260253	NA	2690544	LNPEP
1340519	REPIN1	4480674	NHLRC2	3840072	PRG2	4120019	PLSCR4	3930113	TUT1	7100386	TCF25
70041	UPF3A	5050129	SLC25A27	2140360	INF2	3460253	OCEL1	1090327	MKI67IP	3130577	C6orf153
1300402	TRMT2A	6200386	SOAT1	5720482	HERC5	2810022	C1orf163	6620768	MVK	5080347	MRPS2
5080458	SAMM50	6270241	TPD52L2	4480504	ZNF828	4860437	ZMYND19	5080482	TNPO1	6250458	PXK
4390300	TOB1	7210551	BHLHE22	5820333	RPUSD2	6760450	CAPS	6940196	RNF113A	4060204	WHSC2
1260154	DOLPP1	1230612	CCT6B	110100	CGNL1	4050653	BRWD3	5670139	TMEM149	1770520	CYC1
1010692	NR2F6	4670255	2006-03-02	3450739	N6AMT2	4050446	C11orf68	6350427	C1orf74	670603	PLAGL1
2490017	ZC3H12A	6760605	NA	1110241	ALG10	3360056	ALKBH1	4180209	PLAGL2	3140288	MAN2A2
2030541	CUL7	2680470	BAIAP2	3450102	STAU1	3830192	ZNF791	830403	PSME2	5960477	NTAN1
6900450	QDPR	2140735	RALGDS	3140646	CD2AP	1570129	TRAFD1	730156	ICAM2	6250154	LZTFL1
1980632	DNAJA1	4260292	SAP130	2750326	OR52K2	4280471	GUK1	1820053	SLC43A2	540440	FCHSD2
5890131	PDXK	6020286	FST	2710605	NA	3400632	GRIN3A	2760706	C16orf48	4060167	CTDP1
3360408	MYO9B	4280167	ZNF500	3780386	TMEM133	6130300	NA	1440564	RUNX3	4260435	ERCC2
1070767	OAS1	60154	AARSD1	6550754	EVL	6350360	IMPA1	1230646	THUMPD2	3990131	NUP107
6420731	SLC20A1	5290215	CLASP1	6100154	C2orf44	1240477	RTN4IP1	380551	SPSB2	2030243	FTSJ2
620240	ABR	5570048	ERLIN2	2360356	FSTL3	3360382	ENTPD7	1660551	SLC5A3
5890497	TSEN34	2120100	ATP5S	5310537	MRPL16	6560300	SLC31A2	3170451	NUDT18
1230767	IFITM2	1010735	DDX24	4570292	PHF12	4150520	RIPK2	3360608	RPS15A
5080066	BRWD1	3120014	ABHD4	2470743	KMO	3780452	IFIT1L	6040647	HSH2D
870139	NA	2630376	RNF135	4250372	KLHDC3	2850630	C19orf48	2230020	CDKAL1
7510553	C1orf83	770019	ZNF324B	610010	SLC44A4	2650156	TAP2	3800711	PCGF5
130148	GALNTL4	1090347	UBFD1	3610619	TRA2A	60220	C16orf79	4280639	SH3GL1
3120609	PPOX	290661	CLN8	6520451	TLR1	6110246	C22orf29	1110327	ACOT7
1450524	NUP205	6840072	PTEN	2060037	ZBTB43	2370754	G3BP2	3840594	LSM4
7320561	OAS2	2190538	C10orf2	6350678	AMPD3	1430161	PPIL3	2710017	KIF5B
4610731	CHAF1B	1340427	NA	2370010	GZMH	2570300	IFI44	2940017	SNN
1050044	HCFC2	4120184	CDC73	3840519	DPEP3	2810112	RRAGC	1070678	COTL1
4070132	PPAT	1500280	IFIT3	1340491	SP110	6420632	MCCC1	7380280	ZNF710
4040204	C20orf3	3610241	RPL19	4070746	RGS3	1260162	DNMT1	1740382	GCH1
7560367	SMAD5	10170	GNG5	1980474	PLD6	4780398	NXT1	3520202	DOCK8
6650326	TRIM36	2510270	GPR34	4900332	FOXJ2	10343	MRPS5	3710594	PPP2R2A
6380164	IRF7	2470328	HOXB7	6900402	OXA1L	6940360	ACVR1	3420300	EEF2K
2190338	CPNE2	1710736	DOCK10	1850041	DPM2	6180039	RPS3	2760376	PSMB1
7650097	OASL	6580129	C17orf48	4230678	HIST2H2BE	4810224	NDUFA9	4120750	OBFC1
380102	TMEM51	6270088	PKIG	3520671	AGPAT2	2810327	GIT2	1570468	ZNF789
2140059	BEND5	6980577	FBXO9	7570324	ID3	4230719	GNB1L	510180	FOXD2
2070019	UBA6	7000368	UBE2L6	3130050	RFC2	1570220	UVRAG	3990646	ITPR1
4590301	IFNA21	70189	BBS7	520376	TMEM216	1710026	CCDC112	3830156	GTF3C3
6400630	NAGPA	7560041	CSRNP1	4880392	KIAA1539	3060022	PHF13	650689	CLIP3
1940121	ANKRD16	4610767	KTI12	4850296	HCFC1	7200600	VPS35	7380368	WDR74
2690524	BLCAP	870193	SP140	4120025	CHCHD8	4900731	HLA-DMB	4480437	PIM3
7040035	OAS1	6580626	CXorf57	3360468	SNX17	4040386	NA	1240593	CFLAR
2140563	UBE4B	5340132	TWF2	3460053	SIPA1L2	1430187	CSTB	2850537	TBC1D9B
2350278	PNOC	2000228	FEM1C	4390273	RASSF7	2450280	ZCCHC17	3120402	SLC30A7
3310445	MRPS26	1570669	LACTB	5960575	IFNA16	3870390	NA	1070253	FAM105B
6620703	DIP2C	940685	NAV1	2030739	PIGB	6940348	TIPIN	2570019	C11orf82
6290086	NSUN3	1470121	FZD3	3190193	PRKCQ	10504	FGFBP2	5820500	C1orf35
940753	RALB	5670382	NA	1050086	TFEB	7320053	ZNF551	3870706	FURIN
4230653	CCNC	6110520	ARFRP1	5490348	AZI2	1240309	FOXRED1	2360392	SLC25A28
