# Supplementary material for: Improved Innate and Adaptive Immunostimulation by Genetically Modified HIV-1 Protein Expressing NYVAC Vectors
Source: PLoS One. 2011 Feb 15;6(2):e16819. doi: 10.1371/journal.pone.0016819 (PMC3039654; doi:10.1371/journal.pone.0016819)
Supplement: Table S7 — Common genes significantly up- or downregulated in DCs infected with either NYVAC-C-ΔB19R, NYVAC-C-KC or NYVAC-C-KC-ΔB19R. (XLS) [file pone.0016819.s009.xls]

## Sheet: common_venn_3G
Table S7. Common genes significantly up- or downregulated in DCs infected with either NYVAC-C-ΔB19R, NYVAC-C-KC or NYVAC-C-KC-ΔB19R
cDC		pDC
IlluminaProbe	SYMBOL	IlluminaProbe	SYMBOL	IlluminaProbe	SYMBOL	IlluminaProbe	SYMBOL
6100609	UAP1L1	6270408	DERL3	1440575	OSBPL7	6580370	THAP11
4610168	ZNF804A	7320494	ZFPM1	5420497	HIST1H4A	630524	CDK17
2360333	NA	4860634	CCM2	1300647	AJAP1	5090035	PPP2R5D
3440463	CLCN3	1240307	UBL7	5910424	SLC29A1	6200026	NR4A3
6380735	ATF3	7380553	ZNF24	1980064	SETD6	2680543	PDE4B
1980671	RIC8B	4490176	RGS1	2030315	RFC4	3190379	TGFBR3
830113	TNFRSF10D	4830424	MYLIP	770538	LYSMD2	7320370	STAT4
1400246	RSF1	5390161	DUSP5	1340746	SLC45A3	1500088	RPS6KA2
6420040	CYB5D1	1990546	MLEC	7380279	GLT25D1	430026	SFRS1
2490017	ZC3H12A	6480474	PPP1R10	2450400	RASGRP3	290070	ASCC3
5050041	GPR109B	3190148	DDIT4	1300139	GNG7	4900747	C11orf75
4150711	USP37	1430634	NA	2570187	ZNF30	6510176	TUBA1B
6900706	AKAP12	7570161	ZNF442	4590133	AFAP1L2	6450474	BRI3BP
5290008	MAST2	7650358	TGFBI	6290161	SLC16A9	1510019	MGST2
7610746	NEUROG2	110161	EFR3A	6660139	RALGAPB	5860152	CD44
2120707	CETN2	6760484	NA	3830092	RGS10	3130192	GRIN1
510368	ZIC2	540368	GAB2	2060274	PREB	6420017	SIN3A
1980709	ACSS2	7550064	KCTD5	7560093	UBL7	6220070	NT5C
4040576	IL6	6590435	PCDHGC3	2360446	OSBPL3	1940400	NR4A3
3360681	TNFAIP3	290315	SENP5	3180273	PDXP	6520433	ZNF789
1010161	ARL4A	1580400	TTC26	5290484	SAR1B	2070537	CCDC124
430437	HN1L	6180681	AKR7A2	670711	PLCL2	7150278	ICAM1
1090132	PARP10	730685	RGS19	5050376	C21orf33
4900674	BST2	1820356	TPH1	6370474	CDCA3
4880681	GNG13	3190112	SERPINB1	4860086	RNFT2
6280504	CDC14B	6510278	PLK3	2490176	VHL
4890041	DUSP8	6100382	RTKN	3120292	FAM117B
6510215	DLG5	2450452	SLC9A3R1	4060192	KCNH2
6380008	EPC1	5870180	ZNF277	2630369	CHST14
3060730	HIPK3	4560528	POP5	5310041	TGFBR2
4070289	IWS1	580064	TMEM53	5050193	RLTPR
3390592	GORASP2	7050477	FLJ44048	3460685	KYNU
3830228	GPR109A	1510433	CTSC	2370561	RORB
2450608	ACO1	4200367	C3orf54	2710431	GTPBP3
4210221	CYFIP1	2100411	CDK2AP2	5960538	RCSD1
6220593	MGAT4A	2450187	GPD1L	60647	GPX1
6620630	XK	2370328	TRIM68	3400270	RNF213
10259	DUSP10	2690379	C4BPB	2940451	RAB9A
5420544	SFT2D3	670014	XRCC3	1660168	NA
6960332	FOSL1	5820600	REEP6	7510164	SCAMP5
3940296	TAPBP	6860687	NA	2600291	MTAP
840255	NA	2000162	C5orf20	5870239	SEMA7A
4920730	FAM91A1	4180161	AKR7L	2510441	TBC1D17
6420243	ZNF347	630142	FHL3	4730292	PAPD7
5810678	RENBP	2760750	ZNF556	6620630	XK
2810390	SMO	4040114	TEF	2710253	QARS
6290301	BPGM	5420564	NFIL3	6370201	C14orf43
6770402	SPRY3	7610433	SLC1A5	6110674	ATP5A1
7200292	SCAMP3	2190452	PIM3	4560601	ZFP14
670273	DPYD	2490674	C19orf39	460373	LACTB
1430445	PKIG	2760711	PZP	7320541	ICA1L
4860243	SNRPB	4810286	CLDND1	1170750	TMEM95
7550161	ADK	3310564	PRDX5	830056	FOXA1
460220	ITGA1	2650167	NA	4850487	UFSP1
6110242	CALCA	7040100	DKK4	1410475	CBX8
2940332	CYP1A1	1580373	NAPA	3800168	SLC2A3
2510707	TRMT12	5080020	UBE2J1	510164	PKLR
10068	SDS	7510408	NRIP1	1470706	C8orf55
7150278	ICAM1	2600682	SYTL3	5700364	SEC61A2
3170703	LY9	60470	STX11	5310195	SNRPA
