# Supplementary material for: Improved Innate and Adaptive Immunostimulation by Genetically Modified HIV-1 Protein Expressing NYVAC Vectors
Source: PLoS One. 2011 Feb 15;6(2):e16819. doi: 10.1371/journal.pone.0016819 (PMC3039654; doi:10.1371/journal.pone.0016819)
Supplement: Table S8 — List of genes involved in the antigen processing and presentation pathway and B-cell function pathway. (XLS) [file pone.0016819.s010.xls]

## Sheet: Sheet1
Table S8. List of genes involved in the antigen processing and presentation pathway and B-cell function pathway
Antigen processing and presentation		Cell adhesion molecules
KLRC4	HSPA5	PVR	HLA-DMB
HSP90AB1	IFNA8	MPZL1	SDC4
IFNA21	HLA-DOA	CADM3	HLA-DMA
KLRC2	HLA-DOB	OCLN	PDCD1
KLRC3	RFX5	CADM1	SDC2
CD8A	KIR2DS5	L1CAM	SDC3
PDIA3	CREB1	NRCAM	CNTNAP2
CD8B	IFNA10	NEGR1	ESAM
LGMN	KIR2DS2	SPN	CNTNAP1
HLA-DMB	KIR2DS1	F11R	ICAM1
RFXANK	KIR2DS4	PTPRM	NRXN2
CANX	KIR2DS3	PTPRF	NRXN3
RFXAP	IFNA14	HLA-A	ICAM2
HLA-DMA	IFNA13	HLA-C	ICAM3
TAPBP	IFNA16	CD40	NRXN1
B2M	IFNA17	HLA-B	SIGLEC1
KLRD1		HLA-A29.1	CD86
LTA		HLA-E	SDC1
CIITA		HLA-DQA2	CD80
HSP90AA1		PDCD1LG2	CLDN1
HLA-A		HLA-DQA1	CNTN2
HLA-C		HLA-G	CLDN2
HLA-A29.1		HLA-F	CNTN1
CTSS		NCAM1	VCAN
HLA-B		NCAM2	JAM2
HLA-E		CD40LG	JAM3
HLA-DQA2		CD34	ICOSLG
HLA-DQA1		MADCAM1	HLA-DQB1
HLA-G		HLA-DPA1	CLDN16
HLA-F		CD226	HLA-DQB2
PSME1		HLA-DRA	CLDN17
PSME2		GLG1	CLDN18
KIR3DL3		ITGAL	CLDN19
HLA-DPA1		HLA-DRB1	CDH1
KIR2DL1		HLA-DRB3	CLDN10
CTSB		ITGB2	CDH2
KIR2DL3		ITGB1	NEO1
KIR2DL2		ITGAM	CLDN11
KLRC1		ALCAM	CDH3
KIR3DL1		PVRL1	CDH4
KIR3DL2		ITGB8	CDH5
HLA-DRA		ICOS	CLDN14
KIR2DL4		PVRL3	CLDN15
HLA-DQB1		ITGAV	VCAM1
HLA-DQB2		ITGB7	CD2
KIR2DL5A		PVRL2	CD22
HLA-DRB1		HLA-DRB4	CD4
HLA-DRB3		HLA-DRB5	CD6
NFYC		HLA-DPB1	SELPLG
IFI30		HLA-DOA	CD28
NFYB		HLA-DOB	MAG
NFYA		CD276	PTPRC
CALR		ITGA4	SELP
CD74		ITGA9	MPZ
CTSL1		ITGA6	SELL
IFNA2		ITGA8	CTLA4
IFNA1		CD58	NLGN1
IFNA7		CD274	NFASC
IFNA6		CLDN8	CD99
TAP2		CLDN7	CLDN22
IFNA5		CLDN9	NLGN2
TAP1		CD8A	NLGN3
IFNA4		CLDN4	CLDN20
HLA-DRB4		CD8B	CLDN23
HLA-DRB5		CLDN3	CDH15
CD4		CLDN6	PECAM1
HLA-DPB1		CLDN5	SELE
